# Supplementary material for: Monitoring the immune response to vaccination with an inactivated vaccine associated to bovine neonatal pancytopenia by deep sequencing transcriptome analysis in cattle
Source: Vet Res. 2013 Oct 7;44(1):93. doi: 10.1186/1297-9716-44-93 (PMC3851820; doi:10.1186/1297-9716-44-93)
Supplement: Additional file 1 — List of primers used for genomic confirmation and differential expression of the novel locus XLOC_032517. The table lists the sequences of all primers used for confirmation of structure and differential expression of the new locus XLOC_032517. [file 1297-9716-44-93-S1.xlsx]

## Sheet: Tabelle1
Primer name	Gene	Primer sequence
TC_85490_F1	XLOC_032517	CAG CAA ACT CTT ACC CCA CC
TC_85490_R2	XLOC_032517	TCA GAC TGA GGT ACA TAT AGA GG
TC_85490_F3	XLOC_032517	CAG TTG TGT CCT GTT AGT TTC
TC_85490_R3	XLOC_032517	TCA GAA CAC CAG TGA GGA AC
EIF3K_F1	EIF3K	CCA GGC CCA CCA AGA AGA AC
EIF3K_R1	EIF3K	GAC ATG GCA GAT AAA TTT TCG G
MTG1_F1	MTG1	CTG GCT GAC TTC CTT CTC TAC
MTG1_R1	MTG1	CCG TCA GCA CCT TCA CCT TC
