# Supplementary material for: Monitoring the immune response to vaccination with an inactivated vaccine associated to bovine neonatal pancytopenia by deep sequencing transcriptome analysis in cattle
Source: Vet Res. 2013 Oct 7;44(1):93. doi: 10.1186/1297-9716-44-93 (PMC3851820; doi:10.1186/1297-9716-44-93)
Supplement: Additional file 2 — List of differentially expressed loci prior vs. after vaccination at a threshold of q < 0.1. The table provides a comprehensive list of all loci showing differential expression in response to vaccination at a significance threshold of q < 0.10. LogFC: log fold change between expression levels prior and after vaccination, logCPM: log cpm; gene: official locus name or previously unknown locus (= no annotat.), locus: chromosomal position of the expressed locus. [file 1297-9716-44-93-S2.xlsx]

## Sheet: Tabelle1
Locus name	q value	logFC	logCPM	gene	locus
XLOC_032517	1.20958e-15	1.80191	3.03288	no annotat.	Chr7:23691034-23693027
XLOC_030849	1.78757e-10	0.613605	5.65308	SEPT11	Chr6:93528979-93631661
XLOC_026045	3.0452e-09	1.49282	-0.737233	no annotat.	Chr3:41859191-42107317
XLOC_029431	5.07935e-09	0.727918	4.61517	LOC100294723	Chr5:100822880-100850115
XLOC_017093	7.09518e-09	1.8202	0.739099	gzmA	Chr20:24047760-24059256
XLOC_017122	1.53329e-08	1.28357	0.097741	GHR	Chr20:31848951-32199996
XLOC_030313	1.94887e-08	1.55335	0.251559	HPGDS	Chr6:31694747-31731332
XLOC_026631	2.05268e-08	1.23822	-0.818128	no annotat.	Chr3:41859191-42107317
XLOC_005126	4.91294e-08	0.690212	3.6775	MBNL2	Chr12:78283418-78447646
XLOC_026077	5.75349e-08	0.6026	5.1434	DR1	Chr3:50240582-50266000
XLOC_005787	5.76785e-08	0.731234	3.5289	NRP1	Chr13:19911631-20059678
XLOC_028903	9.37302e-08	0.553525	5.34675	PPP1R12A	Chr5:9345054-9511763
XLOC_006279	1.0715e-07	0.536352	5.27517	GATA3	Chr13:15983000-16003740
XLOC_000769	1.0715e-07	0.604297	4.55193	HEG1	Chr1:70022770-70106415
XLOC_007705	1.1565e-07	0.642041	4.54161	OXR1	Chr14:59999481-60075278
XLOC_018934	1.20605e-07	0.589198	4.99781	PPP4R2	Chr22:28772116-28824702
XLOC_000933	1.20605e-07	0.610052	7.57433	MBNL1	Chr1:116235238-116457673
XLOC_031613	1.48516e-07	0.894392	2.50123	no annotat.	Chr7:18440485-18462558
XLOC_005239	1.64358e-07	0.721653	3.55091	LPAR6	Chr12:18196464-18316589
XLOC_032496	2.95159e-07	-0.518576	6.98911	no annotat.	Chr7:22400494-22409088
XLOC_000902	4.23453e-07	0.579176	5.112	SMC4	Chr1:107879018-107928238
XLOC_034069	5.05964e-07	-0.500442	5.61606	no annotat.	Chr8:73064013-73078336
XLOC_016874	6.3793e-07	1.40396	0.125939	ESM1	Chr20:24131983-24140818
XLOC_032756	7.78299e-07	0.981113	2.46984	RBM27	Chr7:59405951-59467393
XLOC_005356	8.51937e-07	0.576829	8.00339	KCTD12	Chr12:52344366-52352324
XLOC_005788	9.67493e-07	0.508103	7.91714	ITGB1	Chr13:20248910-20292125
XLOC_023608	9.9283e-07	0.50313	4.87558	ARID4B	Chr28:7971297-8110939
XLOC_016094	1.40598e-06	0.454609	6.5116	ANKRD44	Chr2:85962373-86152174
XLOC_014415	1.40598e-06	0.558689	4.59934	SUZ12	Chr19:18503786-18545222
XLOC_000973	1.40668e-06	0.510059	4.35027	ZBTB38	Chr1:128528881-128608429
XLOC_019491	1.4237e-06	0.620213	2.93326	ENPP4	Chr23:19369191-19384260
XLOC_000637	1.45082e-06	1.0672	3.37162	C1H21orf91	Chr1:18604155-18752934
XLOC_000887	2.05502e-06	0.703655	4.59271	GPR160	Chr1:97985751-98141306
XLOC_032561	2.06446e-06	0.587342	3.97762	DMXL1	Chr7:35980886-36107914
XLOC_020913	2.10607e-06	0.523375	4.34085	IMPACT	Chr24:32611655-32646496
XLOC_017054	2.15451e-06	0.509878	5.93661	ERBB2IP	Chr20:13482040-13611183
XLOC_012526	2.15451e-06	0.546529	4.78443	MAF	Chr18:6535566-6552904
XLOC_015543	2.15451e-06	0.897646	2.90651	CALCRL	Chr2:8901398-9031744
XLOC_036213	2.4596e-06	0.462866	5.04608	RPS6KA3	ChrX:130193716-130305126
XLOC_020719	2.58533e-06	0.534634	6.09573	LOC100847265,ROCK1	Chr24:35392597-35520621
XLOC_022484	2.58533e-06	0.584352	4.4165	PLEKHA1	Chr26:42579691-42636461
XLOC_031780	2.58533e-06	1.0577	2.00013	no annotat.	Chr7:42211658-42264507
XLOC_033764	2.70321e-06	0.51263	3.94358	UGCG	Chr8:102987420-103025232
XLOC_012117	3.02099e-06	-0.445499	5.38396	LOC100848452	Chr18:50898692-51125517
XLOC_016849	3.04842e-06	0.535513	3.81215	PDE4D	Chr20:18746793-20326426
XLOC_034833	3.09767e-06	0.497256	4.66017	SNX14	Chr9:64765400-64930915
XLOC_003248	3.28311e-06	0.571068	3.68186	IL18R1	Chr11:7146069-7182895
XLOC_018630	3.38974e-06	0.549633	4.2435	TMF1	Chr22:32609713-32643390
XLOC_029581	3.56868e-06	-0.481737	6.39597	TNFRSF13C	Chr5:113431893-113440632
XLOC_030369	3.56868e-06	0.716226	3.15236	N4BP2	Chr6:60754552-60809911
XLOC_007377	3.64073e-06	0.441902	6.06969	AZIN1	Chr14:63767787-63802416
XLOC_007309	4.33785e-06	0.540051	4.14021	SGK3	Chr14:32955810-33066214
XLOC_020677	4.44661e-06	0.493944	4.14264	SLC39A6	Chr24:21317154-21339599
XLOC_025999	4.44661e-06	0.555536	3.65579	DRAM2	Chr3:32376344-32410158
XLOC_026181	4.44661e-06	0.595412	4.61848	USP1	Chr3:83467727-83672799
XLOC_029100	4.63519e-06	0.4122	5.25847	MDM2	Chr5:45176270-45203567
XLOC_006603	5.02117e-06	0.47263	4.41903	RBL1	Chr13:66398108-66731403
XLOC_029333	5.26206e-06	0.472306	6.64608	C5H12orf35	Chr5:78297101-78326573
XLOC_001983	5.26206e-06	0.490364	4.62613	ZBTB1	Chr10:76961496-76986796
XLOC_016045	5.27403e-06	0.639119	4.02252	HNMT	Chr2:59375699-59417504
XLOC_032866	5.81824e-06	0.71038	3.00804	LYSMD3	Chr7:92437734-92451768
XLOC_035693	5.88821e-06	0.433696	6.29929	STAG2	ChrX:7888566-8020575
XLOC_004939	5.88821e-06	0.533029	4.55215	FNDC3A	Chr12:18823718-18936677
XLOC_017562	6.15684e-06	0.465181	4.54422	IREB2	Chr21:31352305-31404471
XLOC_018631	6.15684e-06	0.475005	4.93684	C22H3orf64	Chr22:32649959-32691827
XLOC_004088	6.15684e-06	0.475858	6.76961	PPP1CB	Chr11:70958961-70997556
XLOC_013651	6.42823e-06	-0.911411	0.826771	TRIM37	Chr19:10165550-10317934
XLOC_024291	6.42823e-06	-0.546618	3.97371	IFITM10	Chr29:50406806-50528546
XLOC_005151	6.66425e-06	0.453698	4.8593	ABHD13	Chr12:87613851-87635526
XLOC_015525	7.74316e-06	0.487977	5.47655	MAP3K2	Chr2:5083300-5176547
XLOC_009689	7.74316e-06	0.516172	5.51517	BROX	Chr16:26908498-26929851
XLOC_036787	8.73491e-06	0.468392	7.78275	DDX3X	ChrX:107676607-107691928
XLOC_005838	8.73491e-06	0.564819	5.16761	KIF5B	Chr13:33619103-33666912
XLOC_019755	8.92154e-06	0.454618	6.67177	DEK	Chr23:39133601-39165308
XLOC_034722	9.81658e-06	0.464117	6.01633	MAN1A1	Chr9:32092886-32265123
XLOC_012846	9.99369e-06	-0.466985	5.65529	LOC100336877	Chr18:50898692-51125517
XLOC_001788	9.99369e-06	0.438744	5.0396	RASGRP1	Chr10:34161959-34378098
XLOC_008130	1.06786e-05	0.562346	3.924	CUL5	Chr15:17855870-17987510
XLOC_009674	1.07076e-05	0.476725	3.9551	KCTD3	Chr16:19500369-20502175
XLOC_030997	1.07076e-05	1.02517	-0.39677	no annotat.	Chr6:7072281-7074456
XLOC_007632	1.08662e-05	0.525404	5.34191	VCPIP1	Chr14:32880421-32908898
XLOC_003969	1.13389e-05	0.416083	6.58199	SMEK2	Chr11:38096924-38151847
XLOC_010793	1.13389e-05	0.455398	4.44318	KLHL2	Chr17:311814-483097
XLOC_020716	1.13389e-05	0.478496	4.18442	ESCO1	Chr24:35018056-35049591
XLOC_025328	1.13389e-05	0.539188	4.75891	ZNF644	Chr3:52412924-52508538
XLOC_002097	1.17809e-05	0.496026	5.174	CASC4	Chr10:103802802-103891690
XLOC_034791	1.17809e-05	0.731113	2.77825	USP45	Chr9:50958924-51017563
XLOC_032887	1.19323e-05	0.476242	5.48086	CHD1	Chr7:100491665-100565975
XLOC_001945	1.27051e-05	0.509354	4.70868	KTN1	Chr10:68238009-68351984
XLOC_030643	1.27389e-05	0.493743	4.4521	TET2	Chr6:21173502-21218829
XLOC_017151	1.27606e-05	0.642976	5.32678	SUB1	Chr20:41122022-41143914
XLOC_007767	1.31062e-05	0.395348	5.14183	CPNE3	Chr14:78498686-78547064
XLOC_019498	1.31062e-05	0.497432	4.15988	CD2AP	Chr23:20596991-20683119
XLOC_011482	1.34792e-05	-0.478387	4.09864	VPREB3	Chr17:73201445-73204579
XLOC_032821	1.34792e-05	0.393693	6.11685	CLINT1	Chr7:71418276-71479026
XLOC_000622	1.34792e-05	0.490403	5.49572	BACH1	Chr1:6150168-6201153
XLOC_022688	1.34792e-05	0.501542	4.56555	KIAA1598,LOC100848050	Chr26:37598651-37719216
XLOC_027435	1.34792e-05	0.503261	4.08306	SNX13	Chr4:26300382-26448601
XLOC_011841	1.34792e-05	0.534198	4.17722	CHD9	Chr18:21622212-21859848
XLOC_018286	1.37677e-05	-0.613926	2.90078	no annotat.	Chr21:21828682-21903682
XLOC_013693	1.37677e-05	-0.476497	5.06899	MMP28	Chr19:14904919-14930775
XLOC_000079	1.37677e-05	0.420425	6.26671	SAMSN1	Chr1:22123654-22181827
XLOC_002529	1.39708e-05	0.505727	6.11164	NIN	Chr10:43636903-43746492
XLOC_011965	1.44793e-05	0.569302	3.35457	FTSJD1	Chr18:39898559-39906390
XLOC_001914	1.47414e-05	0.63697	4.36822	ATP8B4	Chr10:60331198-60647779
XLOC_000155	1.49716e-05	0.628375	3.57544	ALCAM	Chr1:50331608-50562845
XLOC_035775	1.5028e-05	0.462748	4.87405	FMR1	ChrX:30922773-30963059
XLOC_023085	1.53782e-05	0.432189	5.56874	HOOK3	Chr27:37278300-37367541
XLOC_009353	1.55664e-05	0.969052	-0.0720322	no annotat.	Chr15:29115588-29119925
XLOC_035719	1.73105e-05	0.439656	5.72235	MST4	ChrX:15811929-15878198
XLOC_001873	1.73105e-05	0.49835	5.09692	BNIP2	Chr10:50628091-50654567
XLOC_026150	1.7344e-05	0.498828	6.08059	SRSF11	Chr3:75241637-75293887
XLOC_016161	1.73957e-05	0.457253	4.35116	MREG	Chr2:104491224-104560713
XLOC_029360	1.73957e-05	0.531609	5.83948	ETNK1	Chr5:87962354-88018352
XLOC_029349	1.73957e-05	0.564887	4.28326	FGFR1OP2	Chr5:83257715-83310447
XLOC_022284	1.75592e-05	0.569129	3.64232	IPMK	Chr26:762042-830152
XLOC_025294	1.80401e-05	0.502416	4.78448	no annotat.	Chr3:42456788-42559282
XLOC_035406	1.84771e-05	0.861889	1.25183	no annotat.	Chr9:39640141-39644477
XLOC_022324	1.87729e-05	0.44472	4.67084	EXOC6	Chr26:14268976-14445933
XLOC_025259	1.87729e-05	0.467889	5.86267	KCNA3	Chr3:32851232-32873790
XLOC_032152	1.88863e-05	0.439994	5.58244	CNOT6	Chr7:490251-575059
XLOC_033941	1.91363e-05	0.53414	3.48258	KLF9	Chr8:46880418-46908667
XLOC_030305	2.04867e-05	0.555246	4.61566	EIF4E	Chr6:27042195-27085946
XLOC_012844	2.10798e-05	-0.430648	7.34552	LOC100337138,LOC100848940	Chr18:50898692-51125517
XLOC_013788	2.27374e-05	0.431043	6.03343	LOC786649	Chr19:24272314-24458767
XLOC_008719	2.27374e-05	0.439152	7.09911	BIRC3	Chr15:6627042-6659656
XLOC_007569	2.2811e-05	0.514921	4.42935	FAM91A1	Chr14:17662967-17703455
XLOC_000248	2.35208e-05	0.469472	5.78069	ACAP2	Chr1:72758724-72931135
XLOC_001954	2.35684e-05	0.414797	5.66779	ARID4A	Chr10:70797327-70905288
XLOC_010339	2.47597e-05	0.621292	3.70578	EDEM3	Chr16:67206282-67279015
XLOC_028576	2.57963e-05	0.411006	4.95979	KIAA0528	Chr5:88099555-88191127
XLOC_000361	2.59524e-05	0.546793	3.96399	PDCD10	Chr1:100539909-100591619
XLOC_034903	2.59893e-05	0.482017	4.56347	STXBP5	Chr9:85627495-85838394
XLOC_001883	2.59893e-05	0.526231	4.28814	RFX7	Chr10:54281413-54422091
XLOC_003942	2.59893e-05	0.60877	2.76009	EPAS1	Chr11:28575968-28755962
XLOC_028187	2.63633e-05	0.468627	4.91649	LOC100848625	Chr5:24465594-24653633
XLOC_035650	2.64389e-05	0.413928	6.77367	DOCK11	ChrX:2555306-2989268
XLOC_033519	2.65279e-05	0.471862	3.9434	PIP5K1B	Chr8:45089560-45440075
XLOC_023653	2.69691e-05	0.583811	3.45215	SLC25A16	Chr28:25011749-25040790
XLOC_007547	2.75126e-05	0.398997	6.31656	EFR3A,LOC100336574	Chr14:10168871-10282585
XLOC_004993	3.05338e-05	0.42793	6.06785	UBL3	Chr12:30833544-30881912
XLOC_028572	3.05338e-05	0.484952	5.6877	KRAS	Chr5:85167437-85210388
XLOC_002489	3.05338e-05	0.5618	3.87821	OIP5	Chr10:36873693-36936267
XLOC_018077	3.06272e-05	0.72826	3.53768	KLHL28	Chr21:55174981-55207543
XLOC_031546	3.06272e-05	0.828552	1.37325	no annotat.	Chr7:15296342-15320831
XLOC_036367	3.10444e-05	0.441321	4.11359	FAM122B	ChrX:18405585-18437248
XLOC_029258	3.20558e-05	0.414825	4.79934	GNPTAB	Chr5:65912729-65996254
XLOC_025301	3.22033e-05	0.689501	2.11413	SASS6	Chr3:43291301-43386451
XLOC_018035	3.38152e-05	0.517068	3.35264	STRN3	Chr21:41962739-42120381
XLOC_009904	3.41995e-05	0.410189	4.67229	FAM20B	Chr16:61810680-61855899
XLOC_035202	3.52117e-05	0.408204	6.48098	BCLAF1	Chr9:75260421-75291572
XLOC_030311	3.56283e-05	0.594074	2.84844	no annotat.	Chr6:31333454-31567364
XLOC_005024	3.61529e-05	0.463151	6.54365	ZDHHC20	Chr12:35781298-35854986
XLOC_001535	3.61529e-05	0.491943	4.57663	YTHDC2	Chr10:2361670-2437825
XLOC_026068	3.61873e-05	0.590118	3.40333	PTBP2	Chr3:46824935-46910694
XLOC_007253	3.64115e-05	0.512037	4.39202	ZHX1	Chr14:18126318-18150769
XLOC_018975	3.96678e-05	0.464005	4.31329	LOC100295532,SLMAP	Chr22:43864770-44020584
XLOC_019489	3.97826e-05	0.467157	4.94638	RUNX2	Chr23:18209601-18809098
XLOC_026053	4.13066e-05	0.529113	3.74673	CDC14A	Chr3:42917295-43107421
XLOC_015830	4.17592e-05	0.411687	4.96086	PUM1	Chr2:123070700-123196594
XLOC_030618	4.18483e-05	0.481408	4.18172	AP1AR	Chr6:14419865-14454564
XLOC_036346	4.42872e-05	0.459353	4.78768	LOC100138824,RAP2C	ChrX:15973184-15988012
XLOC_002578	4.44429e-05	0.551429	4.7628	MAPK6	Chr10:58430818-58480418
XLOC_022454	4.62649e-05	0.460844	3.90698	FAM160B1	Chr26:35576491-35613800
XLOC_036313	4.62649e-05	0.55776	4.21919	no annotat.	ChrX:7827440-7850320
XLOC_031891	4.79095e-05	0.588452	3.74632	C7H5orf24	Chr7:47910425-47920679
XLOC_009078	4.8046e-05	0.464926	4.16699	PRKRIR	Chr15:56542009-56571986
XLOC_014813	5.01316e-05	0.737438	0.641208	KRT14,KRT17	Chr19:42430194-42487956
XLOC_010014	5.03134e-05	-0.562537	3.06573	no annotat.	Chr16:2274747-2311106
XLOC_031607	5.03134e-05	-0.415969	6.0607	CERS4	Chr7:18128305-18163612
XLOC_030471	5.03134e-05	0.43673	4.92293	USO1	Chr6:92297158-92378160
XLOC_027845	5.03134e-05	0.438949	3.90882	no annotat.	Chr4:48087126-48091166
XLOC_026921	5.03134e-05	0.491373	4.49204	TMEM106B	Chr4:19893088-19921133
XLOC_035988	5.03134e-05	0.532963	4.19901	no annotat.	ChrX:79397994-79528432
XLOC_027469	5.03134e-05	0.632196	2.87554	PHTF2	Chr4:43547151-43641591
XLOC_011230	5.03134e-05	0.694858	2.41225	C17H4orf29	Chr17:30104667-30143896
XLOC_000850	5.0543e-05	0.45462	5.36325	KLHL24	Chr1:84058128-84095769
XLOC_000427	5.0543e-05	0.46703	5.12172	HLTF	Chr1:120013739-120077148
XLOC_026032	5.05928e-05	0.464586	4.38579	STXBP3	Chr3:34680811-34734937
XLOC_014899	5.09586e-05	0.438933	4.61078	CDC27	Chr19:46843624-46901710
XLOC_028456	5.15498e-05	0.477366	5.8818	TMPO	Chr5:63026052-63056584
XLOC_026056	5.26694e-05	0.643746	3.69588	CCDC76	Chr3:43251250-43291281
XLOC_017082	5.60607e-05	0.383547	6.64636	MAP3K1	Chr20:22354317-22435963
XLOC_028897	5.62463e-05	0.442349	6.6236	LOC100848671,OSBPL8	Chr5:5819855-5986886
XLOC_000053	5.62463e-05	0.451121	4.04659	LTN1	Chr1:6545661-6606137
XLOC_001881	5.62463e-05	0.546192	3.24547	ZNF280D	Chr10:53712534-53843641
XLOC_020004	5.7026e-05	0.42748	4.05938	ICK	Chr23:24981048-25027275
XLOC_022437	5.7026e-05	0.441571	5.23598	SMC3	Chr26:31387205-31425414
XLOC_018102	5.79941e-05	0.45162	4.47061	ATXN3	Chr21:57343687-57381184
XLOC_006599	5.85427e-05	0.382471	6.76315	LOC100848870	Chr13:65836197-65842870
XLOC_029253	5.87715e-05	0.469927	4.05902	UHRF1BP1L	Chr5:64413342-64505387
XLOC_019775	5.95988e-05	0.673082	2.30884	no annotat.	Chr23:44651236-44674525
XLOC_029594	6.07053e-05	-0.426527	5.43608	LOC618369	Chr5:114068665-114096501
XLOC_026929	6.10838e-05	0.432944	4.87661	AHR	Chr4:25784910-25837383
XLOC_001918	6.18019e-05	0.486415	3.84808	LOC100336681	Chr10:61398690-61461612
XLOC_018685	6.18019e-05	0.709749	1.86529	SEMA3G	Chr22:48999618-49010896
XLOC_001910	6.47872e-05	0.430784	5.28554	TRPM7,USP50	Chr10:59833269-59984069
XLOC_005357	6.55098e-05	0.403923	5.30246	FBXL3	Chr12:52453802-52485804
XLOC_029066	6.55098e-05	0.422095	4.25106	ARID2	Chr5:34484953-34699336
XLOC_027228	6.80832e-05	0.371952	4.90899	LOC100847884	Chr4:104310123-104414391
XLOC_002579	6.82086e-05	0.418701	5.42167	TMOD3	Chr10:58507013-58646799
XLOC_007373	6.82086e-05	0.53786	2.99671	LRP12	Chr14:62215191-62307530
XLOC_013926	6.87923e-05	0.441506	4.2181	MBTD1	Chr19:36142243-36234770
XLOC_035122	6.91634e-05	0.498053	3.68886	UFL1	Chr9:54036438-54104431
XLOC_019068	6.92868e-05	0.394047	6.01219	CCR2	Chr22:53610382-53619254
XLOC_032890	7.03815e-05	0.380614	6.48474	ST8SIA4	Chr7:102448956-102556358
XLOC_000080	7.20997e-05	0.535008	4.3	HSPA13	Chr1:22290119-22303169
XLOC_007389	7.58121e-05	0.37372	5.84417	RNF19A	Chr14:66242246-66298706
XLOC_032089	7.58121e-05	0.475621	4.12456	ZFYVE16	Chr7:82858940-82914062
XLOC_007775	7.58121e-05	0.579117	3.2693	LRRCC1	Chr14:79804428-79848890
XLOC_000976	7.66638e-05	0.444342	5.54255	SLC25A36	Chr1:129006026-129041754
XLOC_027624	7.78703e-05	0.542299	3.29332	LOC100294792	Chr4:87410390-87412242
XLOC_007351	7.82179e-05	0.396681	6.67285	RAD21	Chr14:49558046-49588330
XLOC_027756	8.0063e-05	-0.367126	4.83449	TMUB1	Chr4:114455521-114457946
XLOC_025319	8.0063e-05	0.564207	4.40771	TMED5	Chr3:50448460-50472251
XLOC_010834	8.04675e-05	0.394628	5.41087	INPP4B	Chr17:15657205-16122011
XLOC_009089	8.18052e-05	0.573256	3.68428	LIN7C	Chr15:58993961-59004197
XLOC_012116	8.3707e-05	-0.394542	5.64569	LOC100848452	Chr18:50898692-51125517
XLOC_033701	8.38479e-05	0.411558	6.1152	FAM120A	Chr8:86200481-86318207
XLOC_025716	8.51894e-05	0.456777	4.73274	SH2D1B	Chr3:7066295-7088692
XLOC_001557	8.63085e-05	0.421151	5.4202	IQGAP2	Chr10:7554264-7868214
XLOC_026219	8.63085e-05	0.466743	6.09943	SCP2	Chr3:93845836-93968432
XLOC_016603	8.71436e-05	0.455592	4.95847	no annotat.	Chr2:119135357-119263776
XLOC_033890	8.74903e-05	0.394519	5.18547	DENND4C	Chr8:24925646-25017689
XLOC_006278	8.88927e-05	0.802171	0.465483	no annotat.	Chr13:15627062-15672324
XLOC_012843	9.20844e-05	-0.573818	3.22324	LOC100336877	Chr18:50898692-51125517
XLOC_002662	9.30684e-05	0.548061	4.3601	SGPP1	Chr10:76248672-76281374
XLOC_035649	9.50435e-05	0.430175	3.71201	WDR44	ChrX:2410011-2503265
XLOC_013662	9.50435e-05	0.583375	3.22008	INTS2	Chr19:11400413-11457185
XLOC_020961	9.68088e-05	0.538888	2.72142	CEP76	Chr24:43498685-43515274
XLOC_015573	9.79617e-05	0.421044	6.17279	ZEB2	Chr2:52269616-52413164
XLOC_011768	9.79617e-05	0.711908	2.71311	NECAB2	Chr18:10308664-10351103
XLOC_011833	0.000100142	0.448332	4.69714	PAPD5	Chr18:18715169-18736567
XLOC_000658	0.000100576	0.374121	6.58851	CGGBP1	Chr1:35653406-35660432
XLOC_006087	0.000104718	0.37845	5.38731	ITCH	Chr13:64357813-64463069
XLOC_027561	0.000105766	0.398753	5.72901	TAX1BP1	Chr4:68438767-68859878
XLOC_011344	0.000105766	0.403274	4.85335	PPTC7	Chr17:56655461-56701105
XLOC_006120	0.000107391	-0.4704	3.56106	VSTM2L	Chr13:67460323-67498859
XLOC_025976	0.000108868	0.368141	5.74393	HIPK1	Chr3:29510236-29563150
XLOC_000247	0.00011353	0.437661	5.55512	PPP1R2	Chr1:72708756-72728960
XLOC_001941	0.000115786	0.549929	4.27193	SOCS4	Chr10:67735374-67753580
XLOC_029580	0.000116319	-0.445676	4.01272	SHISA8	Chr5:113418613-113422851
XLOC_030362	0.000116319	0.376234	6.02508	KLF3	Chr6:59588489-59616049
XLOC_033527	0.000116319	0.446479	4.56408	SMC5	Chr8:46705557-46824295
XLOC_030039	0.000116319	0.976114	0.0044924	no annotat.	Chr5:100817210-100820214
XLOC_020742	0.000118634	0.395589	5.16638	ANKRD12	Chr24:41913254-41977866
XLOC_001852	0.000123712	-0.523992	4.16663	ZNF609	Chr10:45433292-45636954
XLOC_000863	0.000124401	0.42589	5.12103	MFN1	Chr1:88225842-88390273
XLOC_009303	0.000124763	0.760343	0.121987	no annotat.	Chr15:6611551-6612734
XLOC_027038	0.000127628	0.404514	4.62996	DPY19L1	Chr4:62387991-62478010
XLOC_000192	0.000127882	0.520879	3.63328	GRAMD1C	Chr1:58963892-59063258
XLOC_000777	0.000129054	0.427624	3.85023	LRCH3	Chr1:70839587-70947217
XLOC_004125	0.000129579	0.512003	4.04473	ASXL2	Chr11:73533435-73647323
XLOC_009961	0.000134341	0.41677	5.10264	SLC30A1	Chr16:73764903-73771917
XLOC_035990	0.000134947	0.440737	5.27793	ATRX	ChrX:79634444-79921718
XLOC_033435	0.000137332	0.427541	4.5416	KLHL9	Chr8:22875999-22880396
XLOC_015666	0.000137332	0.452568	4.46454	BMPR2	Chr2:91280836-91468390
XLOC_008167	0.000137332	0.832575	-0.75543	ZBTB16	Chr15:24917132-25116350
XLOC_000330	0.000137959	0.41918	7.01524	TBL1XR1	Chr1:90517078-90610946
XLOC_001869	0.000140455	0.393274	4.98651	RORA	Chr10:48949516-49763592
XLOC_023957	0.000142537	0.430595	5.05153	CREBZF	Chr29:9952444-9970744
XLOC_033680	0.000142537	0.499861	3.39073	RMI1	Chr8:78586043-78601559
XLOC_028461	0.000144745	0.353351	5.12196	SCYL2	Chr5:64559949-64616802
XLOC_029098	0.000144745	0.388634	5.92693	CPSF6	Chr5:44761014-44793499
XLOC_023747	0.000144745	0.448652	4.61424	TFAM	Chr28:46063068-46079446
XLOC_034751	0.000144745	0.452312	3.89774	REV3L	Chr9:39407609-39585314
XLOC_016916	0.000144745	0.480918	4.32822	RICTOR	Chr20:35376523-35514753
XLOC_002623	0.000144745	0.492493	5.07755	GMFB	Chr10:67211693-67226764
XLOC_008271	0.000144745	0.529465	3.65595	TMEM41B	Chr15:43901737-43929494
XLOC_027963	0.000144745	1.0329	-1.62526	no annotat.	Chr4:83276396-83318443
XLOC_010362	0.000147852	0.429948	3.91278	FLVCR1	Chr16:72568171-72596973
XLOC_000958	0.000147852	0.601587	3.29715	C1H3orf58	Chr1:125862997-125895333
XLOC_032700	0.00014812	0.363263	5.49632	FAM13B	Chr7:50959964-51080079
XLOC_034681	0.00014812	0.422789	4.9132	SENP6	Chr9:15453708-15593403
XLOC_033477	0.000148594	0.376226	6.66972	PSIP1	Chr8:28844173-28924580
XLOC_000555	0.000150526	0.425793	4.95524	MORC3	Chr1:150302582-150354055
XLOC_014358	0.000150769	0.489774	3.74663	RNFT1	Chr19:11112027-11123183
XLOC_036859	0.000151651	0.379842	5.16567	ZFX	ChrX:126139524-126184587
XLOC_002570	0.000151961	0.361384	4.96013	TCF12	Chr10:53087660-53481140
XLOC_009050	0.000151961	0.370428	5.73757	RAB6A	Chr15:53936921-54028087
XLOC_010396	0.000151961	0.402264	4.86552	DENND1B	Chr16:78396553-78596376
XLOC_011195	0.00015205	0.407327	6.32111	SMARCA5	Chr17:14544989-14584104
XLOC_003337	0.000157782	0.373311	5.7745	EML4	Chr11:24653987-24808497
XLOC_018942	0.000159897	0.635522	4.18688	MITF	Chr22:31732890-31961846
XLOC_032834	0.000164043	0.402592	5.39898	SLU7	Chr7:74098387-74114729
XLOC_000885	0.000164043	0.574239	3.63052	SKIL	Chr1:97820165-97844293
XLOC_003472	0.00016455	0.493451	3.32064	ETAA1	Chr11:65813299-65827949
XLOC_029131	0.000167178	0.358506	5.5236	USP15	Chr5:51375191-51510110
XLOC_010041	0.000167178	0.475607	3.34511	C16H1orf116,YOD1	Chr16:4685887-4725595
XLOC_035161	0.000167823	0.376527	4.56161	CYB5R4	Chr9:66377194-66503290
XLOC_005062	0.000170534	0.427988	5.44392	NDFIP2	Chr12:54923789-54995583
XLOC_003968	0.000170534	0.480223	4.38649	CCDC88A	Chr11:37859123-37981734
XLOC_027471	0.000171375	0.363284	5.00215	PTPN12	Chr4:43832452-43926686
XLOC_025381	0.000172883	0.438338	4.30016	USP33	Chr3:67155695-67215378
XLOC_000323	0.000173851	0.780815	3.05221	GNB4	Chr1:88225842-88390273
XLOC_018664	0.000174296	0.425143	5.88037	FAM208A	Chr22:44902372-44995764
XLOC_033497	0.000174823	0.422159	4.31302	RANBP6	Chr8:38922887-38927510
XLOC_005907	0.000176853	0.374005	7.28077	KLF6	Chr13:44945021-44953824
XLOC_032104	0.000176853	0.381136	4.75329	RASA1	Chr7:89281001-89423692
XLOC_017863	0.000178623	0.377441	5.02054	UBE3A	Chr21:2344456-2444172
XLOC_020691	0.00018043	0.351576	5.29146	TRAPPC8	Chr24:25499380-25655061
XLOC_009940	0.000180818	0.538326	3.13384	PLA2G4A	Chr16:69443237-69620712
XLOC_010011	0.00018147	0.32385	6.30804	PPP1R15B	Chr16:1964326-1972624
XLOC_022335	0.00018147	0.707266	-0.149738	TBC1D12	Chr26:15754392-15851777
XLOC_000012	0.000182414	0.398031	5.26955	TMEM50B	Chr1:1324543-1407270
XLOC_035013	0.00018327	0.449806	4.80294	PHIP	Chr9:18740168-18856898
XLOC_010819	0.000183294	0.427068	4.37741	LRBA	Chr17:6786621-7741485
XLOC_010059	0.000184387	0.423249	5.04629	TROVE2	Chr16:12762909-12806438
XLOC_033700	0.000190363	0.623781	1.99007	WNK2	Chr8:85984691-86130772
XLOC_016005	0.00019718	0.50183	3.56952	ITGAV	Chr2:9647271-9760100
XLOC_015653	0.000197943	0.428811	8.15846	BZW1	Chr2:89864990-89901613
XLOC_014485	0.000198958	0.421313	4.7148	CRK	Chr19:23139101-23160996
XLOC_008169	0.000200582	0.488457	3.76367	RBM7	Chr15:25255386-25263457
XLOC_030706	0.000200582	0.575243	1.54471	SEPSECS	Chr6:46250778-46286668
XLOC_036887	0.000200693	0.343219	5.39083	LOC533597	ChrX:134794874-134868063
XLOC_002460	0.000200693	0.664407	1.89626	ARHGAP11A	Chr10:30136662-30159765
XLOC_034027	0.00020265	0.451876	4.40308	no annotat.	Chr8:64570092-64645968
XLOC_016089	0.00020659	0.397151	7.57284	STK17B	Chr2:85074930-85105117
XLOC_022434	0.000218263	0.375466	6.9345	ADD3	Chr26:30840112-30972851
XLOC_011197	0.000218263	0.41077	4.00016	USP38	Chr17:14886598-14921845
XLOC_011908	0.000218263	0.412523	5.53131	CBFB	Chr18:34824415-34873065
XLOC_035198	0.000220047	0.410189	4.55142	HBS1L	Chr9:74011366-74096501
XLOC_032746	0.000221691	0.369212	5.5193	NR3C1	Chr7:56231969-56350938
XLOC_022445	0.000221691	0.64583	2.21754	TCF7L2	Chr26:33755955-33944755
XLOC_032136	0.000223551	0.438507	4.35486	PPIP5K2	Chr7:104530076-104642552
XLOC_022681	0.000223551	0.493942	3.32384	LOC535781	Chr26:34882350-34927170
XLOC_012046	0.000225609	0.475895	3.70345	ZNF146	Chr18:47016391-47063865
XLOC_009725	0.00022694	0.444051	4.08348	CEP170	Chr16:34656359-34787538
XLOC_025397	0.000229433	0.577333	2.9745	LRRC40	Chr3:75293989-75335503
XLOC_002605	0.000229645	0.448817	4.53159	PLDN	Chr10:65110725-65126614
XLOC_036360	0.000231528	0.481185	3.56589	LOC100847396	ChrX:18095591-18099192
XLOC_000772	0.000231615	0.410372	4.48627	SNX4	Chr1:70504927-70557887
XLOC_025285	0.00023675	0.448896	4.02449	SLC25A24	Chr3:35152468-35210449
XLOC_032127	0.000236869	0.374189	6.29058	ERAP2	Chr7:98715675-98768867
XLOC_012030	0.000242145	-0.382385	7.44649	ZBTB32	Chr18:46613710-46620209
XLOC_031706	0.000250694	0.436876	4.2013	FNIP1	Chr7:23954368-24066137
XLOC_008754	0.000251799	0.41467	4.23531	RDX	Chr15:20588680-20687661
XLOC_003798	0.000252573	0.33883	5.50764	TMEM87B	Chr11:263963-322713
XLOC_033920	0.000252573	0.363311	4.92964	JAK2	Chr8:39629351-39750833
XLOC_027535	0.000252573	0.370865	6.79419	SEPT7	Chr4:61611419-61710255
XLOC_000445	0.000252573	0.398723	4.86414	XRN1	Chr1:127591009-127704526
XLOC_025542	0.000252573	0.413857	4.21027	FOXJ3	Chr3:104477698-104601720
XLOC_029089	0.000252573	0.557988	1.60006	YEATS4	Chr5:44318356-44342854
XLOC_011203	0.000252573	0.562408	2.90511	ELMOD2	Chr17:17477249-17506695
XLOC_002525	0.000252573	0.630331	0.945836	L2HGDH	Chr10:43211765-43265008
XLOC_016992	0.000256481	-0.417406	3.93743	TERT	Chr20:71263286-71280565
XLOC_018051	0.000256609	0.374485	5.59925	BAZ1A	Chr21:45536315-45596644
XLOC_029120	0.000257036	0.392958	4.00028	TBK1	Chr5:49501893-49545776
XLOC_034808	0.00026597	0.381603	4.56633	MAP3K7	Chr9:60555533-60621625
XLOC_035870	0.00026597	0.39707	4.65615	LOC783344	ChrX:50446209-50451328
XLOC_035006	0.000275534	0.353838	5.90085	TMEM30A	Chr9:15055302-15102810
XLOC_026915	0.000275593	0.386135	5.0007	GLCCI1,LOC100848017	Chr4:17047159-17174029
XLOC_013928	0.000275905	0.356705	5.12535	SPAG9	Chr19:36273815-36425827
XLOC_028136	0.000280239	0.478864	4.31988	TBC1D15	Chr5:1433277-1507161
XLOC_020220	0.000290278	0.367051	5.06006	KDM1B	Chr23:39165663-39232415
XLOC_016053	0.000292458	0.428507	5.04297	CCNT2	Chr2:62646375-62681219
XLOC_027570	0.000295681	0.543585	5.97041	SNX10	Chr4:70049602-70126874
XLOC_003541	0.000302104	0.365492	4.10496	ATAD2B,KLHL29	Chr11:75141121-75623195
XLOC_017614	0.000302104	0.711596	0.747473	ARHGAP5	Chr21:42937759-43004051
XLOC_026158	0.000303452	0.418292	5.4581	MIER1	Chr3:78663129-78837564
XLOC_021190	0.000303764	-0.482125	2.97621	NME4	Chr25:383467-386626
XLOC_026936	0.000305801	0.547584	3.2396	SP4	Chr4:30321647-30403664
XLOC_030378	0.000306563	0.381766	5.46133	TMEM33	Chr6:62464097-62484652
XLOC_029299	0.000306563	0.482405	2.96733	LOC788334	Chr5:74603660-75019810
XLOC_028135	0.000311858	0.347398	5.09314	RAB21	Chr5:1361940-1398041
XLOC_000254	0.000312123	0.488532	4.22641	ATP13A3	Chr1:73677651-73735438
XLOC_000778	0.000312221	0.453292	4.61326	FYTTD1	Chr1:70952398-70984295
XLOC_032191	0.000314407	-0.349283	5.18638	C7H19orf60	Chr7:4531209-4533948
XLOC_034137	0.000314407	0.586906	2.2926	ZNF367	Chr8:84512129-84541074
XLOC_028314	0.000314919	0.345895	6.2089	SCAF11	Chr5:34387462-34483657
XLOC_031888	0.000314919	0.431657	3.94405	SEC24A	Chr7:47754895-47832192
XLOC_017211	0.0003177	-0.35472	7.85443	no annotat.	Chr20:71883936-71886678
XLOC_012763	0.000323342	-0.302884	5.65539	NFKBID	Chr18:46766362-46776803
XLOC_004957	0.000323342	0.348314	4.8113	VPS36	Chr12:21633579-21665448
XLOC_003485	0.000323342	0.364469	5.16489	GMCL1	Chr11:68149665-68206403
XLOC_016020	0.000323342	0.371942	6.91439	ITGA4	Chr2:14975681-15207790
XLOC_033177	0.000330375	-0.723382	-0.238785	no annotat.	Chr7:47301870-47302642
XLOC_020922	0.000335535	0.494614	3.25441	RBBP8	Chr24:33886946-33951347
XLOC_026128	0.000337812	0.589769	3.78899	IFI44	Chr3:66277613-66298129
XLOC_012923	0.000337836	-0.687626	2.4289	no annotat.	Chr18:54425199-54501516
XLOC_025239	0.000338236	0.43274	4.39128	RSBN1	Chr3:29725776-29771111
XLOC_000191	0.00034531	0.372161	5.57732	ATP6V1A	Chr1:58880047-58940220
XLOC_005203	0.00034545	0.325997	6.57283	ELF1	Chr12:11183369-11269549
XLOC_023647	0.000348517	0.373981	4.50962	HERC4	Chr28:24586228-24715454
XLOC_013661	0.000354603	0.360609	5.24689	MED13	Chr19:11287809-11383920
XLOC_035136	0.000355619	0.444031	3.00059	CASP8AP2	Chr9:61249450-61284637
XLOC_002150	0.00035608	0.578046	2.04413	HOMER1	Chr10:10348873-10485356
XLOC_000236	0.000356113	0.536192	2.18832	FBXO45	Chr1:71710337-71725232
XLOC_018768	0.000362289	-0.487942	3.29498	PRSS45,PRSS50	Chr22:53296645-53344018
XLOC_034730	0.000362289	0.394561	3.94211	GOPC	Chr9:33628714-33668902
XLOC_037083	0.00036429	-0.557689	1.55373	no annotat.	ChrX:55043651-55047740
XLOC_018603	0.000364721	0.798737	-0.376386	LOC100294865	Chr22:21492895-21498551
XLOC_034909	0.000367099	0.339021	5.79837	TAB2	Chr9:87715825-87803031
XLOC_031916	0.000367099	0.392659	7.51727	MATR3,SNHG4	Chr7:52205888-52248227
XLOC_000316	0.000367099	0.486355	4.48899	DCUN1D1	Chr1:84656318-84693124
XLOC_035165	0.000367099	0.899762	-1.32925	PTPRK	Chr9:66968685-67594209
XLOC_003247	0.000368444	0.667127	1.68075	IL1RL1	Chr11:7104698-7143338
XLOC_002154	0.000376057	0.48453	4.17364	PSMC6	Chr10:11401578-11425969
XLOC_031902	0.000383815	0.509533	3.47339	SMAD5	Chr7:49155482-49218745
XLOC_027021	0.000392985	0.432784	3.84822	TMEM168	Chr4:56128978-56912743
XLOC_028479	0.000393911	0.440145	3.79031	TDG	Chr5:67973220-67994057
XLOC_036891	0.000395055	0.37248	4.17731	MOSPD2	ChrX:135804045-135892355
XLOC_027149	0.000395963	0.819885	-0.727394	C4H7orf58	Chr4:86249959-86573359
XLOC_026967	0.000398205	0.665862	1.09824	SEMA3C	Chr4:40140402-40347946
XLOC_032148	0.000399407	0.380196	4.83781	SLC25A46	Chr7:112332791-112358495
XLOC_012305	0.000399407	0.402767	4.16542	ZNF614	Chr18:58163116-58185324
XLOC_026036	0.000403438	0.436802	3.99993	FAM102B	Chr3:34834702-34917228
XLOC_010311	0.000403438	0.447004	5.66698	RALGPS2	Chr16:61559976-61727810
XLOC_002054	0.000403438	0.492853	3.28656	LOC100847750	Chr10:87263673-87284186
XLOC_016859	0.000411071	0.461283	4.55648	MIER3	Chr20:22297279-22327274
XLOC_034963	0.00041538	0.325554	5.92838	QKI	Chr9:100324615-100485993
XLOC_026057	0.00041538	0.358036	5.43099	HIAT1	Chr3:43291301-43386451
XLOC_035998	0.00042131	0.347305	5.8593	RLIM	ChrX:81551597-81576124
XLOC_001909	0.00042131	0.355775	5.68061	SPPL2A	Chr10:59757206-59816695
XLOC_034726	0.000422358	0.49929	2.78761	CEP85L	Chr9:32701971-32907682
XLOC_030487	0.000422358	0.665485	0.634108	CNOT6L	Chr6:94238700-94260009
XLOC_008094	0.000427259	0.515362	3.04141	KIAA1826	Chr15:1991264-2001673
XLOC_014003	0.000438079	-0.356999	5.86384	PPP1R1B	Chr19:40655143-40663768
XLOC_025985	0.000441395	0.380294	7.84564	CAPZA1	Chr3:30810107-30938518
XLOC_035230	0.000441631	0.42437	3.63656	SHPRH	Chr9:84250151-84341984
XLOC_032144	0.000443158	0.508566	3.29231	no annotat.	Chr7:111030351-111039476
XLOC_005781	0.000443279	0.313172	6.412	ABI1	Chr13:18094873-18224123
XLOC_030421	0.000446001	0.402801	3.86144	REST	Chr6:73838853-73864790
XLOC_015613	0.000446001	0.495686	3.52381	PTPN4	Chr2:71961546-72154083
XLOC_027623	0.000446001	0.49626	2.91264	AASS	Chr4:87297108-87378984
XLOC_009984	0.000463577	0.306971	5.41836	NEK7	Chr16:79001488-79140720
XLOC_030364	0.000463577	0.336982	4.71474	KLHL5	Chr6:59884333-59982543
XLOC_012051	0.000463577	0.805149	0.0735346	LOC100848226	Chr18:47278601-47552376
XLOC_004068	0.000474624	0.372712	4.78554	GFPT1	Chr11:67678030-67740506
XLOC_013713	0.000474624	0.547191	1.47855	C19H17orf42	Chr19:18400705-18408200
XLOC_023720	0.00047552	0.328176	6.23022	WAPAL	Chr28:41490894-41568320
XLOC_023400	0.00047552	0.366554	4.24364	EXOC8	Chr28:3358318-3364743
XLOC_032803	0.00047552	0.52767	3.73698	LOC100297428	Chr7:67406283-67407826
XLOC_006474	0.000477992	0.334609	5.64	PCMTD2	Chr13:54123571-54142547
XLOC_023453	0.000479018	0.355068	4.75452	ARID5B	Chr28:18003599-18195942
XLOC_026884	0.000479018	0.520939	2.56614	CDK14	Chr4:7844013-8440701
XLOC_036777	0.000479197	0.3418	5.03668	KDM6A	ChrX:104047123-104252836
XLOC_028317	0.000479585	0.603532	3.08043	TWF1	Chr5:36847845-36861055
XLOC_013666	0.000484492	0.319593	5.65842	APPBP2	Chr19:12751852-12810135
XLOC_028244	0.000484839	-0.509854	6.33976	LOC100296205	Chr5:28470125-28543645
XLOC_003279	0.000484839	0.366213	7.74414	MOB1A	Chr11:10460055-10484095
XLOC_001012	0.000506053	0.350897	5.87234	ATP2C1	Chr1:140363807-140522818
XLOC_008125	0.000506053	0.45215	3.97125	CWF19L2	Chr15:16346701-16484917
XLOC_000629	0.000513871	0.391636	5.07716	GABPA	Chr1:10031135-10077000
XLOC_001554	0.000513871	0.606592	1.65066	POLK	Chr10:6896502-6935037
XLOC_018288	0.000524602	-0.835388	-0.578416	no annotat.	Chr21:21828682-21903682
XLOC_025228	0.000525448	0.367601	6.20388	NRAS	Chr3:28723869-28734212
XLOC_027571	0.000525448	0.460532	5.05943	CBX3	Chr4:70184736-70195742
XLOC_022315	0.000525747	0.416007	5.71183	PCGF5	Chr26:12876915-12935444
XLOC_035228	0.000531024	0.423717	3.6968	FBXO30	Chr9:84169384-84191356
XLOC_016057	0.000534061	0.481059	3.19376	SLC35F5	Chr2:65677507-65719378
XLOC_006900	0.000543546	0.853059	-1.26018	no annotat.	Chr13:51403221-51404646
XLOC_016015	0.000545276	0.315232	6.40453	DNAJC10	Chr2:13822830-13874084
XLOC_016332	0.000545276	0.325089	6.33653	PNRC2	Chr2:129536931-129540976
XLOC_020884	0.000549271	0.330011	6.2191	GALNT1	Chr24:21685346-21756917
XLOC_033763	0.000549271	0.446602	3.96515	GNG10	Chr8:102784500-102790531
XLOC_030604	0.000549271	0.804337	0.155115	NDST3	Chr6:8056467-8251738
XLOC_018682	0.000556192	0.328045	4.95479	PBRM1	Chr22:48731835-48841043
XLOC_027013	0.000556192	0.452331	4.26922	TFEC	Chr4:52589573-52817892
XLOC_000054	0.000557633	-0.935098	-1.47331	LOC615183	Chr1:6609162-6609531
XLOC_021615	0.000560316	0.413606	4.41687	IL9R	Chr25:90305-105662
XLOC_016409	0.000564284	-0.806096	-0.5175	C2H2orf88	Chr2:5867776-6113008
XLOC_001879	0.000573389	0.31613	5.42693	ADAM10	Chr10:51597808-51741901
XLOC_030631	0.000577149	-0.505244	7.11	RPL34	Chr6:17827883-17832732
XLOC_030662	0.000577149	0.379335	4.66722	DAPP1	Chr6:26152224-26224688
XLOC_002752	0.000578715	0.41521	4.71094	GTF2A1	Chr10:93613561-93865610
XLOC_002162	0.000611539	0.361165	4.86488	CLPX	Chr10:12040173-12076671
XLOC_017039	0.000611539	0.4612	3.80367	BDP1	Chr20:9927543-10012624
XLOC_035405	0.000612623	0.67501	0.0436951	no annotat.	Chr9:39612983-39615382
XLOC_034820	0.000613129	0.307293	5.38803	RNGTT	Chr9:61993655-62227459
XLOC_033538	0.000615082	0.433297	3.3807	GCNT1,LOC100335747	Chr8:52799607-52906693
XLOC_024480	0.000616428	0.331672	5.22467	ZBTB44	Chr29:36982909-37040962
XLOC_019067	0.000616428	0.480955	4.16662	CCR5	Chr22:53594217-53604043
XLOC_005446	0.000622825	-0.335337	4.8344	CARS2	Chr12:89251276-89270403
XLOC_035289	0.000627348	-0.431959	3.37442	AGPAT4	Chr9:98239671-98376447
XLOC_000682	0.000631034	0.413634	3.98923	SENP7	Chr1:46162636-46324508
XLOC_005795	0.000631181	0.358951	4.1192	MLLT10	Chr13:23031041-23238376
XLOC_016043	0.000631181	0.457637	3.86363	SPOPL	Chr2:58794168-58847113
XLOC_002132	0.000632477	0.348385	4.76909	COL4A3BP	Chr10:6716934-6853382
XLOC_032683	0.000632477	0.398197	4.95246	SAR1B	Chr7:47713578-47747963
XLOC_021780	0.000640807	0.388368	3.83981	THUMPD1	Chr25:18562895-18570557
XLOC_018851	0.000640807	0.445405	4.88978	SLC4A7	Chr22:1746256-1877841
XLOC_030413	0.000640807	0.632451	1.28936	CEP135	Chr6:73021613-73097401
XLOC_003353	0.000640807	0.658133	2.12182	EPAS1	Chr11:28575968-28755962
XLOC_035019	0.000647133	0.340718	5.27711	FAM46A	Chr9:21759756-21766720
XLOC_008235	0.000650723	0.55804	3.33114	PIK3C2A	Chr15:35831303-35937983
XLOC_028558	0.000662708	0.485806	3.65703	ERGIC2	Chr5:80616077-80662320
XLOC_028922	0.00066302	0.526699	2.54592	GALNT4	Chr5:19357461-19462642
XLOC_016907	0.000667456	0.321185	5.388	PRKAA1	Chr20:33688268-33718210
XLOC_020035	0.000673343	-0.386848	3.89918	LY6G5B	Chr23:27444962-27446642
XLOC_034336	0.000673343	0.598403	1.35243	no annotat.	Chr8:29175606-29178491
XLOC_022346	0.000675959	0.454337	3.9853	ZNF518A	Chr26:17364354-17374554
XLOC_005250	0.000678786	0.499638	3.84216	MIR16A	Chr12:19592068-19597225
XLOC_028813	0.000689587	-0.491575	2.44449	TNFRSF13C	Chr5:113431893-113440632
XLOC_010097	0.000689587	0.30182	6.24441	WDR26	Chr16:28254411-28294578
XLOC_010840	0.000689587	0.427368	3.68324	TBC1D9	Chr17:17315230-17444424
XLOC_018094	0.000689587	0.880128	-0.126305	GPR68	Chr21:56588072-56604135
XLOC_011110	0.000693208	-0.357074	6.06224	PPM1F	Chr17:73953662-73970380
XLOC_030870	0.000695963	0.461449	2.86226	LIN54,MIR2447	Chr6:99525051-99597768
XLOC_020945	0.00070036	0.418483	3.31046	LOC100847208	Chr24:39247701-39254486
XLOC_002561	0.000700495	0.352275	4.49985	RNF111	Chr10:51288550-51380497
XLOC_018816	0.000727219	-0.35841	5.23018	IQSEC1	Chr22:59557639-59559489
XLOC_029837	0.00072794	0.6668	0.633608	no annotat.	Chr5:43526210-43528307
XLOC_027384	0.000728672	0.35101	3.86725	KRIT1	Chr4:9374843-9415015
XLOC_026135	0.000728697	0.696516	1.23337	FAM73A	Chr3:67061640-67137909
XLOC_025232	0.000735418	0.364856	4.87852	TRIM33	Chr3:28948284-29093341
XLOC_016091	0.000735418	0.396046	3.42424	GTF3C3	Chr2:85758998-85792827
XLOC_017031	0.000735418	0.486194	3.56334	FCHO2	Chr20:8469706-8595674
XLOC_028665	0.000736693	0.355738	4.95376	LOC784451	Chr5:100542160-100645357
XLOC_021526	0.000746664	-0.345561	5.6612	SAP25	Chr25:36518752-36520455
XLOC_029275	0.000751157	0.493492	2.71729	SLC41A2	Chr5:68697944-68842780
XLOC_000593	0.000751157	0.590552	2.3126	LOC100848144	Chr1:1324543-1407270
XLOC_026889	0.000752714	0.499041	2.11747	GATAD1	Chr4:9583691-9621522
XLOC_009910	0.000761684	0.299217	5.46853	TOR1AIP1	Chr16:62489846-62579444
XLOC_000854	0.000761684	0.341798	4.81167	ATP11B	Chr1:84721273-84841716
XLOC_022317	0.000776553	0.309516	5.83472	TNKS2	Chr26:13383832-13449021
XLOC_025912	0.000779572	1.01951	4.77069	ANP32E	Chr3:20453011-20467891
XLOC_000771	0.000784846	0.362244	5.04023	ZNF148	Chr1:70286444-70394808
XLOC_033956	0.000786626	0.581322	2.66515	C8H9orf41	Chr8:51341252-51384131
XLOC_021635	0.000787401	-0.319795	5.65917	LMF1	Chr25:724441-775899
XLOC_032529	0.00079593	0.418368	4.36089	SLC12A2	Chr7:26970474-27064978
XLOC_034716	0.000800228	0.37316	6.93713	SERINC1	Chr9:29081412-29114969
XLOC_007150	0.000819187	-0.303837	6.5701	CYHR1	Chr14:1663922-1681247
XLOC_009111	0.000825066	0.658953	0.897679	LOC100848399	Chr15:65185898-65219692
XLOC_031707	0.000826568	0.336103	6.00349	RAPGEF6	Chr7:24071519-24301449
XLOC_037075	0.000828611	-0.832805	-1.20829	no annotat.	ChrX:54514588-54515978
XLOC_031499	0.00083165	-0.383551	4.77864	LPHN1	Chr7:12610630-12661889
XLOC_011243	0.00083165	0.379425	4.94169	LOC100297914	Chr17:36133667-36223695
XLOC_012343	0.00083165	0.836869	-1.12239	LOC100139359	Chr18:60579686-60969268
XLOC_007252	0.000847083	0.402345	3.94922	ATAD2	Chr14:18046446-18125027
XLOC_002471	0.000872322	0.350329	5.62538	RASGRP1	Chr10:34161959-34378098
XLOC_025428	0.000872322	0.379943	3.89454	MYSM1	Chr3:87924697-87966272
XLOC_025318	0.000872322	0.557628	1.31616	LOC100297337	Chr3:50240582-50266000
XLOC_003951	0.000877082	0.341269	4.80167	FBXO11	Chr11:29968074-30102348
XLOC_016109	0.000879504	0.382809	4.208	ORC2	Chr2:89967163-90005430
XLOC_017116	0.000883038	0.40763	5.43754	NNT	Chr20:31170641-31262852
XLOC_025392	0.000899701	0.38406	5.34436	ZRANB2	Chr3:74448414-74471347
XLOC_035772	0.000904776	0.480542	3.15863	CXHXorf23	ChrX:29091245-29927280
XLOC_033409	0.000907626	0.323624	4.9069	TOPORS	Chr8:11389833-11401136
XLOC_027448	0.000907626	0.418227	3.81775	FAM126A	Chr4:31730888-31825451
XLOC_028262	0.000907626	0.495678	2.34463	LIMA1	Chr5:29804641-29898282
XLOC_012264	0.000908219	-0.379493	5.92181	C18H19orf76	Chr18:56546191-56547223
XLOC_024162	0.000908219	-0.32732	4.85162	VEGFB	Chr29:43154868-43158566
XLOC_009755	0.000916483	0.412235	4.43493	LOC520588	Chr16:40884011-40974603
XLOC_012279	0.000917246	-0.455014	3.65201	SPIB	Chr18:57008174-57071540
XLOC_016751	0.000929129	-0.688115	-0.199151	no annotat.	Chr2:132832745-132835414
XLOC_011801	0.000944713	-0.322038	4.63898	ACSF3	Chr18:14248332-14296765
XLOC_003903	0.000949696	0.365416	5.20094	CEBPZ	Chr11:19653940-19683088
XLOC_006572	0.000949696	0.403246	4.07706	LOC100848087	Chr13:62728004-62766406
XLOC_022592	0.0009606	0.320493	6.64184	TM9SF3	Chr26:17711985-17774060
XLOC_036586	0.0009606	0.370323	6.09638	ACSL4	ChrX:62473746-62551845
XLOC_011207	0.0009606	0.480572	3.47952	RAB33B	Chr17:18553783-18578217
XLOC_036396	0.000963534	0.416863	3.96558	ATP11C	ChrX:23230525-23331284
XLOC_013754	0.000973271	0.342033	4.99291	LOC100848647,TAOK1	Chr19:21262662-21372128
XLOC_000240	0.000973271	0.36423	4.32841	SENP5	Chr1:71965893-72020096
XLOC_001727	0.000973271	0.655472	2.31149	no annotat.	Chr10:26814254-26829667
XLOC_015687	0.000982852	0.326395	5.55411	CREB1	Chr2:96278324-96350522
XLOC_027047	0.000985871	0.556335	2.78231	AVL9	Chr4:64338379-64391495
XLOC_036097	0.000987258	-0.556669	0.607344	LOC539973	ChrX:96025482-96028379
XLOC_034758	0.000991258	0.342414	4.0908	ZBTB24	Chr9:41167537-41178800
XLOC_002632	0.0010054	0.363197	5.14739	EXOC5	Chr10:69856234-69914486
XLOC_004127	0.00100667	-0.329002	5.06303	LOC100848235	Chr11:73693721-73949467
XLOC_003455	0.00102093	0.356986	4.62605	B3GNT2	Chr11:60654006-60687732
XLOC_020663	0.00102093	0.367276	4.66408	TMX3	Chr24:8748236-8788636
XLOC_027464	0.00102379	0.607561	1.18327	GNAI1	Chr4:41160157-41266827
XLOC_000473	0.0010261	0.297896	5.70749	MSL2	Chr1:134190035-134394973
XLOC_033523	0.0010261	0.70982	0.403235	TJP2	Chr8:45598158-45696888
XLOC_036047	0.0010261	1.27925	0.221338	LOC100847469	ChrX:91613321-91632888
XLOC_000135	0.0010376	0.369147	5.56933	TBC1D23	Chr1:44198916-44255979
XLOC_019406	0.00104024	0.426523	3.51785	UHRF1BP1	Chr23:8756301-8837178
XLOC_028488	0.00104376	0.398099	4.62008	KIAA1033	Chr5:68979080-69036689
XLOC_023163	0.00104376	0.407009	3.60597	KIAA1430	Chr27:14552421-14579529
XLOC_030716	0.00104601	0.411041	4.00153	ARAP2,LOC100299043	Chr6:57067299-57307863
XLOC_035021	0.00104944	0.422897	3.79033	IBTK	Chr9:22261884-22361150
XLOC_020660	0.00105249	0.378707	4.42505	CD226	Chr24:7576368-7674009
XLOC_025413	0.00105918	0.398554	3.66865	DOCK7	Chr3:83467727-83672799
XLOC_032865	0.0010659	0.598238	0.814039	MBLAC2	Chr7:92366906-92391409
XLOC_028326	0.00106632	0.406323	4.18811	GXYLT1	Chr5:38763536-38815603
XLOC_033362	0.00107247	0.291781	5.35388	HIATL1	Chr8:30508-228083
XLOC_002523	0.00108595	0.299924	4.78375	SOS2	Chr10:43095394-43178383
XLOC_003385	0.00109441	0.561625	2.19201	PEX13	Chr11:43608798-43641899
XLOC_024646	0.00109482	-0.391269	7.51104	PTPRCAP	Chr29:45972076-45974235
XLOC_007737	0.00109482	0.307608	7.10405	MTDH	Chr14:68796903-68854077
XLOC_001890	0.00110129	0.470835	6.79297	RAB27A	Chr10:55120521-55161149
XLOC_003785	0.00110281	-0.580152	2.67075	PSMD13	Chr11:106854042-107259028
XLOC_001068	0.00111065	-0.371509	3.74448	SLC19A1	Chr1:147044028-147067713
XLOC_000401	0.00111856	0.375336	4.49064	DHX36	Chr1:114236010-114283745
XLOC_028448	0.00111935	0.296457	5.6302	ELK3	Chr5:60823117-61006980
XLOC_000501	0.00111935	0.689162	5.41536	MX2	Chr1:143048267-143156797
XLOC_028155	0.00113219	0.365078	4.53448	ACSS3	Chr5:10731081-10906558
XLOC_020217	0.00114614	0.471498	2.98627	E2F3	Chr23:37258745-37343801
XLOC_012857	0.00115753	-0.379623	8.9996	CD79A	Chr18:51679282-51682971
XLOC_006298	0.00115753	0.360613	3.85757	ACBD5	Chr13:18045338-18076846
XLOC_025226	0.00115753	0.367526	4.08316	SIKE1	Chr3:28665521-28674819
XLOC_018845	0.00115798	-0.408921	3.29584	no annotat.	Chr22:303966-348270
XLOC_029273	0.00116128	0.474997	2.73437	NFYB	Chr5:68108099-68232253
XLOC_010654	0.00117357	-0.474963	1.82522	no annotat.	Chr16:55476838-55479224
XLOC_033948	0.00117357	0.447728	2.72914	FAM108B1	Chr8:48407599-48455921
XLOC_007363	0.00117357	0.483719	3.00061	NUDCD1	Chr14:57249456-57342792
XLOC_031154	0.00117582	0.672414	0.852764	no annotat.	Chr6:88542837-88545431
XLOC_023589	0.00117991	-0.727884	-0.889677	no annotat.	Chr28:3305185-3306728
XLOC_017506	0.00118698	-0.384299	5.10275	ALPK3	Chr21:22876930-22940954
XLOC_000195	0.00118698	0.37652	3.79498	TIGIT	Chr1:59371109-59390079
XLOC_012327	0.00118929	0.345083	4.03847	LOC100848895,LOC787057	Chr18:58688831-58821628
XLOC_019198	0.00119621	-0.379553	4.88051	ULK4	Chr22:13842649-14991088
XLOC_034780	0.00119876	0.418314	2.85726	HACE1	Chr9:45735181-45855702
XLOC_013687	0.0012008	-0.457636	5.77579	LOC504773	Chr19:14554021-14764912
XLOC_017003	0.00120562	0.397847	4.75843	PANK3	Chr20:176423-204785
XLOC_028183	0.00120763	0.496272	3.23412	SOCS2	Chr5:23523945-23528860
XLOC_035150	0.00120796	0.36735	4.09249	ZNF292	Chr9:63519028-63622497
XLOC_004314	0.00120882	-0.37683	3.99676	AGPAT2	Chr11:104134194-104146465
XLOC_023261	0.00120955	0.37359	4.03957	NR1D2	Chr27:41863253-41884527
XLOC_011205	0.00120955	0.614161	2.07045	SCOC	Chr17:17627225-17656762
XLOC_012118	0.00121211	-0.324799	4.60286	LOC100848452	Chr18:50898692-51125517
XLOC_018533	0.00121731	0.423312	3.95094	GOLGA4	Chr22:10813862-10924120
XLOC_036702	0.0012207	-0.403395	5.44316	UXT	ChrX:91468064-91474474
XLOC_025299	0.00122927	0.398484	3.62722	DBT	Chr3:43189904-43230461
XLOC_020275	0.00123299	-0.466676	5.92247	PSMG4	Chr23:50193327-50331745
XLOC_002120	0.00123299	0.298605	5.65885	TMED7	Chr10:4402684-4418675
XLOC_036309	0.00123462	0.359803	4.842	ZBTB33	ChrX:5043332-5050947
XLOC_035961	0.00123863	0.594458	1.97895	RPS6KA6	ChrX:69497212-69694399
XLOC_015901	0.00124448	-0.384473	4.82283	ID3	Chr2:129736341-129906124
XLOC_006618	0.00125472	0.386607	4.40247	MAFB	Chr13:70066183-70069566
XLOC_030836	0.00125488	0.289252	6.658	G3BP2	Chr6:92203186-92241581
XLOC_016796	0.00126603	0.585062	1.53266	EFCAB9	Chr20:3892866-3968934
XLOC_030100	0.00126657	0.632563	1.02046	ERC1	Chr5:108285438-108553845
XLOC_025715	0.00126868	0.390629	6.18367	UHMK1	Chr3:6968864-6995749
XLOC_013177	0.00127023	-0.530893	1.88226	no annotat.	Chr18:65758517-65766852
XLOC_025314	0.00129412	0.45427	2.87578	GCLM	Chr3:49741257-49762799
XLOC_036497	0.00130869	-0.298114	5.22486	UBL4A	ChrX:40458239-40460883
XLOC_033374	0.00130869	0.324121	5.21728	GALNT7	Chr8:5438049-5576448
XLOC_008503	0.00130869	0.385745	3.86556	QSER1	Chr15:64386399-64431509
XLOC_034055	0.00130869	0.414637	3.83129	LOC782274	Chr8:70831695-71191173
XLOC_011213	0.00130869	0.498935	2.51152	no annotat.	Chr17:19435009-19438716
XLOC_000462	0.00131543	0.345357	4.21782	PIK3CB	Chr1:131351894-131531839
XLOC_021396	0.00131601	-0.311605	6.09506	IL21R	Chr25:25233040-25268874
XLOC_009911	0.00131601	0.305441	5.206	CEP350	Chr16:62641889-62776237
XLOC_021868	0.00131825	-0.511743	1.56975	COX6A2	Chr25:27736760-27738496
XLOC_028246	0.00131825	-0.32257	6.74927	CELA1,GALNT6	Chr5:28576308-28637017
XLOC_004338	0.00131825	-0.322355	5.61201	MRPL41	Chr11:105562231-105595605
XLOC_003362	0.00131825	0.345473	4.63007	FOXN2	Chr11:30506072-30561181
XLOC_032542	0.00131825	0.361644	5.1902	CSNK1G3,LOC100848977	Chr7:31438487-31576991
XLOC_027518	0.00131825	0.416034	3.65655	MDFIC	Chr4:53756421-53854749
XLOC_024466	0.00131825	0.556921	2.45819	no annotat.	Chr29:32196772-32219721
XLOC_011236	0.00133204	0.620984	-0.263438	SPRY1	Chr17:34749101-34753350
XLOC_022319	0.00133212	0.38439	4.35177	BTAF1	Chr26:13490158-13764233
XLOC_027493	0.00133585	0.373098	4.29529	NAMPT	Chr4:47594641-47635332
XLOC_032522	0.00133585	0.540933	1.63803	LYRM7	Chr7:24483729-24514944
XLOC_036092	0.00134019	-0.321389	4.79851	MAGED4B	ChrX:95546116-95565341
XLOC_026035	0.00134019	0.347218	4.9122	PRPF38B	Chr3:34784827-34794507
XLOC_033735	0.00135409	0.439725	4.35675	SMC2	Chr8:95362974-95413856
XLOC_006793	0.00135726	0.499644	3.11206	no annotat.	Chr13:23644009-23649397
XLOC_015711	0.00135874	-0.461066	8.01158	RPL37A	Chr2:105202276-105204899
XLOC_007324	0.00135874	0.468241	3.4074	TERF1	Chr14:38500939-38544411
XLOC_000942	0.00135874	0.78836	4.93452	EIF2A	Chr1:118492766-118541795
XLOC_012265	0.00135979	-0.34707	4.10578	CPT1C	Chr18:56547711-56566827
XLOC_007785	0.00138006	0.310856	5.06992	TAF2	Chr14:83551228-83639257
XLOC_010225	0.00138287	-0.361138	4.69842	C16H1orf93	Chr16:51553540-51556655
XLOC_035232	0.00139935	0.70402	0.800047	RAET1G	Chr9:85627495-85838394
XLOC_012769	0.0014006	-0.366104	4.67202	POLR2I	Chr18:46961968-46963214
XLOC_005292	0.0014006	0.355685	4.1455	USPL1	Chr12:30206324-30234768
XLOC_030494	0.00141991	0.299435	5.16157	LOC505766	Chr6:95299037-95441926
XLOC_020269	0.00142246	-0.608076	0.324458	LYRM4	Chr23:49282978-49374498
XLOC_032203	0.00142405	-0.633144	0.605493	KCNN1	Chr7:5110219-5134438
XLOC_010802	0.00143182	0.305233	5.274	PLRG1	Chr17:2894582-2914803
XLOC_030292	0.00143519	0.477324	3.46388	DNAJB14	Chr6:26105475-26152139
XLOC_000684	0.00144836	0.315008	5.27278	ZBTB11	Chr1:46377585-46414137
XLOC_003740	0.00144964	-0.592761	-0.231699	no annotat.	Chr11:104807276-104810927
XLOC_032138	0.00144994	0.47653	3.34385	C7H5orf30	Chr7:104687077-104707337
XLOC_016315	0.00145732	0.476944	3.22883	PDIK1L	Chr2:127558248-127569304
XLOC_028144	0.00146102	0.432787	3.72521	ZDHHC17	Chr5:6159961-6260450
XLOC_000432	0.00146385	0.335204	4.85749	PLSCR1	Chr1:122905831-122964287
XLOC_011383	0.00146385	0.573431	6.87617	OAS1	Chr17:63649734-63678212
XLOC_003388	0.00146396	0.503372	2.11887	C11H2orf3	Chr11:43787563-43870689
XLOC_027019	0.00146731	0.674203	0.477991	DOCK4	Chr4:56128978-56912743
XLOC_000934	0.00146874	0.390532	4.11572	LOC539622	Chr1:116879096-116891632
XLOC_008852	0.00148356	0.361869	5.10551	FAR1	Chr15:39527962-39605877
XLOC_016115	0.00149467	-0.503707	1.83159	CASP8	Chr2:90232308-90301821
XLOC_025195	0.00150745	0.422219	3.45535	PRKAB2	Chr3:22634922-22650874
XLOC_000720	0.00151195	0.304777	5.33672	NAA50	Chr1:58837771-58879708
XLOC_033940	0.00151738	0.393556	3.98143	PTAR1	Chr8:46129517-46180434
XLOC_032908	0.00152712	0.319663	6.0326	PJA2	Chr7:111044047-111115875
XLOC_010025	0.00152807	0.284644	6.50065	ELK4	Chr16:3201017-3219936
XLOC_021882	0.00152807	0.341331	4.67291	SBDS	Chr25:28630816-28636300
XLOC_004186	0.00152807	0.775504	3.63021	RSAD2	Chr11:90011819-90059038
XLOC_007589	0.00152906	0.325196	6.22194	PCMTD1	Chr14:22667005-22717604
XLOC_036172	0.00152906	0.329337	4.48727	TAB3	ChrX:117926586-117984816
XLOC_022440	0.00153232	0.357817	5.50083	SHOC2	Chr26:31744951-31849821
XLOC_036631	0.00153706	0.45726	5.23138	GPR174,LOC100848000	ChrX:78183387-78223873
XLOC_003756	0.001546	-0.378075	3.76012	LOC100336552	Chr11:105880522-105882844
XLOC_022310	0.001546	0.583331	1.52616	KIF20B	Chr26:11389811-11467709
XLOC_007365	0.00155451	0.466896	7.28336	EIF3E	Chr14:58397834-58445790
XLOC_021745	0.0015697	0.290964	5.38645	ZC3H7A	Chr25:10496106-10531446
XLOC_004974	0.00159067	0.499384	2.56423	SPG20	Chr12:25199122-25230636
XLOC_005999	0.00159067	0.787047	-0.265075	SYCP2	Chr13:57125793-57198168
XLOC_029079	0.00159067	0.288297	6.54001	LRRK2	Chr5:40701538-40916312
XLOC_012780	0.00161262	0.567222	2.34849	ZNF569	Chr18:47617964-47679288
XLOC_018114	0.00161305	-0.356861	4.15265	IFI27L2	Chr21:59346451-59348581
XLOC_000651	0.00164426	0.283017	5.4668	GBE1	Chr1:28657359-28973151
XLOC_008506	0.00164492	0.324408	6.42863	HIPK3	Chr15:64678335-64761520
XLOC_013667	0.0016629	0.358325	5.65597	USP32	Chr19:12880135-13087305
XLOC_030728	0.00166521	-0.34564	3.98927	no annotat.	Chr6:60396515-60419972
XLOC_019926	0.00166521	-0.344445	4.26232	no annotat.	Chr23:15119970-15121827
XLOC_008220	0.00166521	0.392208	4.76015	SC5DL	Chr15:32412477-32424641
XLOC_025275	0.00166521	0.534312	2.19812	TAF13	Chr3:34418694-34426832
XLOC_026142	0.00167088	0.350989	4.6715	ACADM	Chr3:69344156-69382585
XLOC_010068	0.00167204	0.354134	6.43341	RGS18	Chr16:13660718-13948904
XLOC_011970	0.00167373	0.317777	5.01741	URI1	Chr18:40683381-40748854
XLOC_035893	0.00167373	0.324856	5.02001	ARMCX3	ChrX:55421777-55430238
XLOC_029331	0.00167373	0.41586	3.66148	FGD4	Chr5:77603061-77711557
XLOC_017061	0.00167373	0.541086	2.96238	FAM159B	Chr20:14682225-14746316
XLOC_033963	0.00167385	0.411555	4.29899	GNAQ	Chr8:53965742-54280697
XLOC_001824	0.00169081	-0.681801	0.964611	no annotat.	Chr10:39410673-39410837
XLOC_011521	0.00169682	-0.288103	5.19924	C17H22orf39	Chr17:74711361-74715836
XLOC_023007	0.00169692	0.33685	6.4266	CNOT7	Chr27:19052443-19067492
XLOC_011305	0.00170434	0.307831	4.78851	LOC100847522,ZNF664	Chr17:53845961-54039853
XLOC_026922	0.00170436	0.443938	3.17545	SCIN	Chr4:20153057-20233814
XLOC_021948	0.00172522	-0.298784	6.10633	PVRIG	Chr25:36720778-36740848
XLOC_029595	0.00172522	0.291756	5.28392	ARFGAP3	Chr5:114291723-114341679
XLOC_023929	0.00172522	0.361398	3.85763	SLC36A4	Chr29:1681309-1723434
XLOC_004052	0.00172522	0.381147	4.55279	VPS54	Chr11:62243372-62410556
XLOC_032299	0.00173088	-0.329597	5.10503	CLEC17A	Chr7:12278344-12305562
XLOC_028923	0.0017379	0.318748	6.10105	ATP2B1	Chr5:19537258-19670253
XLOC_001549	0.00174805	-0.402716	5.43577	no annotat.	Chr10:5377807-5436787
XLOC_035054	0.00174805	0.391086	3.58626	LOC100847651	Chr9:33543883-33550126
XLOC_022713	0.00176015	0.442446	3.25195	IKZF5	Chr26:43116385-43134336
XLOC_012854	0.00176175	-0.306864	7.28621	no annotat.	Chr18:51510651-51516853
XLOC_005280	0.00176362	0.363609	4.3764	PDS5B	Chr12:28330119-28445752
XLOC_015826	0.00176885	-0.293893	5.44009	FABP3	Chr2:122712858-122889605
XLOC_022176	0.00177327	-0.66379	-0.295013	no annotat.	Chr25:28033260-28100528
XLOC_030389	0.00178302	0.344614	5.62025	NIPAL1	Chr6:68364119-68402338
XLOC_022348	0.00178334	0.424674	4.32619	LCOR	Chr26:18058911-18102991
XLOC_007397	0.00178482	0.468822	2.50197	NIPAL2	Chr14:68251766-68346480
XLOC_034335	0.00180093	0.835481	-1.75722	no annotat.	Chr8:29174094-29175252
XLOC_028313	0.00183104	0.517252	2.25984	SLC38A1	Chr5:34125730-34200296
XLOC_017701	0.00187201	0.538746	2.59852	C21H14orf129	Chr21:62870562-62892538
XLOC_004936	0.00187489	0.325875	4.32288	RB1	Chr12:18196464-18316589
XLOC_032669	0.00188786	0.408375	4.327	AFF4	Chr7:46068306-46161951
XLOC_021814	0.00191211	-0.304402	6.98636	CD19	Chr25:26158631-26170127
XLOC_001917	0.00191867	0.361626	4.6854	COPS2	Chr10:61295460-61328770
XLOC_002548	0.00195066	0.360623	7.59065	RAB8B	Chr10:46837285-46907334
XLOC_015567	0.00198202	0.429557	3.36312	ORC4	Chr2:48282463-48378976
XLOC_022546	0.00202078	0.312183	4.64261	SGMS1	Chr26:8734534-9058815
XLOC_000804	0.00202253	-0.505457	9.10148	LOC100299317	Chr1:77092231-77092699
XLOC_027326	0.00203661	-0.396078	4.27651	LOC100847452	Chr4:113641281-113646774
XLOC_023177	0.00203827	0.364423	4.44934	PCM1	Chr27:18326864-18417973
XLOC_004184	0.00204856	0.281239	5.19293	RNF144A	Chr11:89870898-89999413
XLOC_017609	0.00205131	0.32407	4.69202	SCFD1	Chr21:41692841-41804406
XLOC_002562	0.00206288	0.401901	3.72294	FAM63B	Chr10:51493996-51571064
XLOC_035925	0.00206288	0.530373	2.25234	RBM41	ChrX:60597871-60673840
XLOC_034846	0.00207896	0.500121	2.11179	AKAP7	Chr9:70181053-70304090
XLOC_016038	0.00208989	0.330583	4.76303	KYNU	Chr2:53841804-53964282
XLOC_019933	0.00210089	-0.28657	6.49753	TFEB	Chr23:15507087-15543313
XLOC_028480	0.00210656	0.362709	3.77398	HCFC2	Chr5:68052160-68102221
XLOC_030287	0.00211278	0.286322	5.36298	PPP3CA	Chr6:24812211-25138307
XLOC_003960	0.00211297	0.316226	4.91783	PSME4	Chr11:36424165-36524445
XLOC_000735	0.002121	0.28174	5.72312	CD80	Chr1:64892076-64921408
XLOC_029369	0.00214293	0.369422	3.91072	AEBP2	Chr5:90897442-90960912
XLOC_028181	0.00215772	0.316615	4.96426	NUDT4	Chr5:23348067-23364472
XLOC_031925	0.00216547	0.321848	4.67658	PURA	Chr7:52976190-53040804
XLOC_026864	0.00216742	-0.729798	-1.09485	no annotat.	Chr3:118394922-118397348
XLOC_018866	0.00217872	0.301341	4.8625	CLASP2	Chr22:7806842-7982326
XLOC_032731	0.00217915	0.294718	5.75325	TAF7	Chr7:54080958-54083274
XLOC_016926	0.00218491	0.453637	2.75317	NADKD1	Chr20:38026745-38071974
XLOC_023326	0.00218491	0.496965	1.39306	FUT10	Chr27:28320384-28398005
XLOC_012563	0.00219583	-0.296181	6.54578	FBXO31	Chr18:12970947-13009289
XLOC_000149	0.00219583	0.489343	2.00741	CEP97	Chr1:46431093-46456097
XLOC_031722	0.00221624	0.350304	4.79355	CEP120	Chr7:31688630-31774451
XLOC_013616	0.00221624	0.355402	3.79964	HLF	Chr19:5696490-5751311
XLOC_007631	0.00221624	0.437489	2.86664	MYBL1	Chr14:32837683-32870162
XLOC_010991	0.00221624	0.476992	6.92525	OAS1	Chr17:63649734-63678212
XLOC_022295	0.00222601	0.300085	6.45483	PTEN	Chr26:9495821-9602462
XLOC_023766	0.00223249	0.640469	-0.075257	no annotat.	Chr28:3600964-3602459
XLOC_032625	0.00224674	-0.518325	2.62924	MGC148293	Chr7:43823208-43876648
XLOC_027873	0.00226083	0.465171	2.05401	no annotat.	Chr4:59963798-59967575
XLOC_016833	0.00228805	0.494046	2.37953	TRIM23	Chr20:13891728-13929450
XLOC_004744	0.0022935	-0.701484	-0.673686	no annotat.	Chr11:85811719-85814770
XLOC_032362	0.0022935	-0.502178	1.5046	LOC784630	Chr7:15582031-15667636
XLOC_014369	0.0022935	-0.38692	6.0724	LOC783641	Chr19:12844722-12845278
XLOC_031833	0.0022935	-0.34381	4.13071	TPGS1	Chr7:44780267-44784214
XLOC_003484	0.0022935	0.296826	5.33103	ANXA4	Chr11:68070415-68144492
XLOC_000077	0.0022935	0.354302	4.01015	NRIP1	Chr1:21693471-21701329
XLOC_026269	0.00229914	-0.54676	0.293041	C3H1orf228	Chr3:101876646-101939033
XLOC_035080	0.00230051	0.332344	4.1709	CDC40	Chr9:40471777-40519845
XLOC_018053	0.00230107	0.452291	3.20148	PPP2R3C	Chr21:45794780-45974730
XLOC_007424	0.00230418	0.699096	1.22491	LOC100848906	Chr14:75673240-75675499
XLOC_001568	0.00230568	0.31163	5.27649	PAPD4	Chr10:10549820-10611369
XLOC_034767	0.00230568	0.404172	4.82618	OSTM1	Chr9:42551624-42594529
XLOC_027531	0.00231267	0.448953	1.77358	GPR141	Chr4:60028800-60098004
XLOC_007747	0.002313	0.345223	5.56097	PLEKHF2	Chr14:71515059-71535602
XLOC_025286	0.00232313	0.310917	4.84492	VAV3	Chr3:35428057-35862958
XLOC_026162	0.00232897	0.299713	6.42468	PDE4B	Chr3:79284892-79876392
XLOC_030723	0.00233323	0.339264	7.19707	TMEM156	Chr6:59817942-59866573
XLOC_028809	0.0024052	-0.440963	8.96746	LOC785386	Chr5:113333912-113334501
XLOC_027621	0.00241224	0.454366	3.37687	FAM3C	Chr4:86620364-86674546
XLOC_030422	0.00241867	0.408542	3.68525	REST	Chr6:73985966-74001171
XLOC_022960	0.00243674	-0.506462	4.27157	LOC404107	Chr27:5327038-5328962
XLOC_032042	0.00245515	0.284426	4.97304	MFAP3	Chr7:67321543-67339768
XLOC_026229	0.00245515	0.335583	4.46476	RNF11	Chr3:95598416-95601983
XLOC_014413	0.00246276	0.33109	4.28978	ADAP2	Chr19:18345643-18388312
XLOC_021141	0.00247234	-0.789393	-1.04642	no annotat.	Chr24:48070655-48072171
XLOC_011483	0.0024778	-0.484069	2.06019	CHCHD10	Chr17:73206770-73208629
XLOC_003910	0.00250447	0.329285	4.38135	HNRPLL	Chr11:20924606-21095100
XLOC_030962	0.00250534	0.363824	3.62997	BOD1L	Chr6:113647964-113701414
XLOC_020690	0.00250931	0.748611	4.13171	RNF125	Chr24:25448891-25496810
XLOC_016022	0.00252821	0.449394	2.79301	no annotat.	Chr2:15364655-15433710
XLOC_025456	0.00254841	-0.334303	4.75965	C3H1orf123	Chr3:93583331-93625437
XLOC_000072	0.00257242	0.385147	5.60313	C1H21orf91	Chr1:18604155-18752934
XLOC_023034	0.00257242	0.455101	2.49191	WRN	Chr27:26263001-26450524
XLOC_003901	0.00258663	0.371184	6.1273	EIF2AK2,LOC100847390	Chr11:19578978-19621259
XLOC_021204	0.00260445	-0.309298	4.68937	FAM173A	Chr25:618417-624315
XLOC_021350	0.00260663	0.473059	2.84629	CCP110	Chr25:17243600-17266262
XLOC_032849	0.0026072	0.298357	5.63349	TMEM167A	Chr7:85215988-85267668
XLOC_008534	0.00263226	-0.711284	-0.953192	C15H11orf96	Chr15:74915917-74917297
XLOC_009628	0.00263226	0.395808	6.77731	LOC515828	Chr16:3638938-3667677
XLOC_019380	0.00265044	0.364582	3.74352	GCLC	Chr23:6922332-6966664
XLOC_027684	0.00265847	0.843901	2.26616	CREB3L2	Chr4:102397446-102529712
XLOC_032535	0.00266707	0.359732	4.09852	PHAX	Chr7:28555704-28568143
XLOC_025315	0.00266789	0.304409	5.64743	DNTTIP2	Chr3:49770173-49786487
XLOC_026080	0.00268229	0.372862	3.93698	MTF2	Chr3:50488500-50561269
XLOC_019807	0.00269572	-0.317413	4.99642	C23H6orf145	Chr23:50077252-50095632
XLOC_013724	0.00269923	0.319305	6.63163	WSB1	Chr19:19356706-19371977
XLOC_030539	0.00272895	-0.371894	6.75121	MXD4	Chr6:108490066-108504570
XLOC_000669	0.00274116	0.388841	3.76747	CPOX	Chr1:42516063-42531696
XLOC_036085	0.00276228	-0.437565	7.00178	LOC787803	ChrX:94616960-94824278
XLOC_018067	0.00276764	0.333512	4.30612	SEC23A	Chr21:49489003-49555937
XLOC_017032	0.00278841	0.309408	5.35919	TNPO1	Chr20:8643337-8738329
XLOC_019503	0.00283639	0.578555	1.38274	CENPQ	Chr23:21980271-21998858
XLOC_010341	0.00284129	0.285035	5.50799	TRMT1L	Chr16:67618108-67653844
XLOC_004613	0.00284199	-0.65844	-0.511517	no annotat.	Chr11:48925795-48927852
XLOC_032864	0.0028833	0.66407	0.600493	CETN3	Chr7:92290237-92307723
XLOC_011825	0.00288939	0.296669	4.07208	PHKB	Chr18:15929241-16158120
XLOC_010108	0.00288939	0.50505	1.73465	LOC534587	Chr16:29992612-30077843
XLOC_029130	0.00290081	0.283533	4.77108	MON2	Chr5:51220009-51331579
XLOC_020994	0.00291667	0.368474	3.82643	MEX3C	Chr24:51115768-51138441
XLOC_020821	0.00292563	0.325817	4.09195	KIAA1468	Chr24:61087515-61202136
XLOC_028936	0.00292563	0.474225	3.12926	EEA1	Chr5:22801571-22932380
XLOC_007385	0.00294623	0.294087	5.86301	YWHAZ	Chr14:65584450-65617329
XLOC_000944	0.00295255	0.273509	5.33178	RNF13	Chr1:119160722-119292288
XLOC_035963	0.00296071	0.371768	3.91136	BRWD3	ChrX:70897895-71096618
XLOC_026059	0.00296071	0.378938	3.16807	AGL	Chr3:43502199-43585149
XLOC_020729	0.0029608	0.31448	5.91835	SMCHD1	Chr24:37348581-37476100
XLOC_008729	0.0029608	0.46044	2.25554	JRKL	Chr15:14114369-14120226
XLOC_014204	0.00296377	-0.312909	5.87043	LOC788092	Chr19:54312023-54441590
XLOC_008123	0.00296488	0.329497	6.20255	SESN3	Chr15:15445278-15531095
XLOC_029256	0.00298284	0.295781	4.81349	ARL1	Chr5:65612485-65624357
XLOC_005773	0.00298284	0.323776	5.70962	IL2RA	Chr13:17540880-17589397
XLOC_003946	0.00299192	0.295508	5.32391	MCFD2	Chr11:29200741-29372280
XLOC_027043	0.00299201	0.365265	5.23881	NT5C3	Chr4:64165638-64206530
XLOC_019870	0.0030004	-0.531257	3.4046	SPDEF	Chr23:8537366-8554696
XLOC_032206	0.0030004	-0.408345	10.0768	RPL18A	Chr7:5206110-5209504
XLOC_033478	0.00300185	0.441424	1.42723	TTC39B	Chr8:29021971-29172898
XLOC_030726	0.00302622	0.381661	3.15948	UGDH	Chr6:60231034-60265980
XLOC_032545	0.0030305	0.284104	6.5471	SNX2	Chr7:32324546-32388805
XLOC_002348	0.00303607	0.626578	1.64649	LOC781584	Chr10:24494947-24684221
XLOC_008311	0.00304529	0.521845	7.23107	LOC506989,LOC508070	Chr15:46803310-47010485
XLOC_023197	0.00304529	0.591339	1.52935	DUSP4	Chr27:24811584-24828676
XLOC_023685	0.00306011	0.27274	6.25424	ANXA7	Chr28:29548401-29574020
XLOC_013655	0.003061	0.485824	2.80946	GDPD1	Chr19:10410437-10461301
XLOC_010462	0.00306664	0.718061	1.68714	no annotat.	Chr16:3638938-3667677
XLOC_001810	0.00307955	0.317768	7.04884	LOC100847604	Chr10:36873693-36936267
XLOC_026146	0.00307955	0.530632	1.85196	FPGT	Chr3:70878976-70887093
XLOC_000534	0.00309108	0.307161	4.03755	TRAPPC10	Chr1:146767725-146842734
XLOC_000773	0.00309108	0.39218	3.49977	OSBPL11	Chr1:70572885-70664587
XLOC_023641	0.00312241	0.340013	5.55881	JMJD1C	Chr28:19392892-19663523
XLOC_009860	0.00312241	0.538998	4.53618	HES4	Chr16:52724612-52731130
XLOC_030066	0.00312287	-0.642731	0.231815	no annotat.	Chr5:101983530-101985124
XLOC_029432	0.00312287	-0.307208	6.90635	no annotat.	Chr5:100859097-100915580
XLOC_007642	0.00312287	0.343611	4.92695	NCOA2	Chr14:35918030-36126601
XLOC_034658	0.00313953	0.340017	4.93586	PTP4A1	Chr9:507680-517700
XLOC_005298	0.00314029	-0.443155	1.95514	no annotat.	Chr12:30912832-30963068
XLOC_025604	0.00315201	0.315871	4.46549	ZMYM6	Chr3:111231156-111277009
XLOC_021617	0.00317195	-0.491094	1.41963	RHBDF1	Chr25:115750-134128
XLOC_019073	0.00317195	0.31003	5.87478	CXCR6	Chr22:53950581-54029961
XLOC_036481	0.00317195	0.426464	5.01626	L1CAM	ChrX:39990116-40004417
XLOC_000972	0.00318608	0.325788	4.0824	RASA2	Chr1:128342609-128468041
XLOC_033916	0.00324225	0.355475	3.64541	KIAA1432	Chr8:39195273-39338446
XLOC_003220	0.00324316	0.312791	7.31504	ZAP70	Chr11:3016200-3056253
XLOC_022321	0.00326344	0.497376	3.29257	KIF11	Chr26:14042180-14088460
XLOC_021226	0.00326689	-0.533561	0.102381	no annotat.	Chr25:1522809-1523435
XLOC_015267	0.00328161	0.33985	3.65198	no annotat.	Chr19:34583228-34584087
XLOC_003759	0.00329641	-0.338799	4.35851	TPRN	Chr11:105896915-105903699
XLOC_025238	0.00329731	0.362409	3.61773	PTPN22	Chr3:29665991-29722799
XLOC_024268	0.00332148	0.325715	4.22371	PPFIA1	Chr29:48075286-48154183
XLOC_028776	0.00332269	-0.304756	5.13838	CBY1	Chr5:110806454-110815858
XLOC_013180	0.00332574	-0.383994	3.18032	SLC27A5,ZBTB45	Chr18:65918285-65931735
XLOC_028527	0.00335931	0.302464	4.10101	LOC100140950	Chr5:74603660-75019810
XLOC_003577	0.00338552	0.285616	5.54132	LOC536267	Chr11:88468282-88564243
XLOC_021218	0.00339199	-0.341665	5.85311	TMEM204	Chr25:1171194-1237269
XLOC_000381	0.00339199	0.278561	6.01881	KPNA4	Chr1:107774109-107840653
XLOC_016215	0.00340298	0.285301	6.13705	DOCK10	Chr2:113649835-113891186
XLOC_002772	0.00340298	0.321077	3.85385	RPS6KA5	Chr10:103507453-103703817
XLOC_003935	0.0034101	0.296968	5.18638	LRPPRC	Chr11:26185520-26284676
XLOC_027767	0.00343853	0.306423	5.36904	no annotat.	Chr4:115366154-115544389
XLOC_016868	0.00343853	0.307563	4.78798	DHX29	Chr20:23658801-23900582
XLOC_032671	0.00345201	0.591726	2.25439	ZCCHC10	Chr7:46186120-46202633
XLOC_030687	0.00346207	0.368377	6.19783	HERC6	Chr6:37735722-37793529
XLOC_022872	0.00347282	-0.617999	-0.0839611	no annotat.	Chr26:31864894-32369597
XLOC_005266	0.00347282	0.330378	4.39176	COG6	Chr12:22718705-22773674
XLOC_015605	0.00347282	0.432512	2.75755	INSIG2	Chr2:70121951-70164923
XLOC_011860	0.0034732	0.470862	2.47576	BREH1	Chr18:24827704-24854528
XLOC_004172	0.0034732	0.590028	0.239665	GRHL1	Chr11:87565728-87616670
XLOC_000886	0.00348677	0.543102	2.32693	PRKCI	Chr1:97880957-97952160
XLOC_028259	0.0035053	0.459511	2.75126	LOC100848829	Chr5:29600736-29670495
XLOC_024300	0.00351287	-0.292477	4.5825	PNPLA2	Chr29:50732938-50762110
XLOC_024584	0.00353443	-0.337222	4.84848	TRMT112	Chr29:43220250-43229598
XLOC_018037	0.00353443	0.405503	3.14562	HEATR5A	Chr21:42255953-42339674
XLOC_035982	0.00353443	0.597825	0.436546	no annotat.	ChrX:79011428-79011910
XLOC_005127	0.00354172	0.350889	4.26337	RAP2A	Chr12:78506899-78549444
XLOC_023161	0.00354172	0.577536	1.19808	MLF1IP	Chr27:14110816-14209881
XLOC_011258	0.00355517	0.322561	6.02191	GUCY1B3	Chr17:44498804-44569932
XLOC_005016	0.00356647	0.311736	4.80976	MTMR6	Chr12:34177945-34200615
XLOC_028864	0.00358691	-0.284581	6.2156	SELO	Chr5:119770355-119813789
XLOC_019413	0.00362469	-0.404458	9.08003	RPL10A	Chr23:9391537-9394018
XLOC_007412	0.00362469	0.296503	6.04612	TP53INP1	Chr14:71734662-71848533
XLOC_023472	0.00362469	0.305409	5.69962	VPS26A	Chr28:25683638-25708877
XLOC_005204	0.00365979	0.543864	0.358555	KBTBD6	Chr12:11361360-11366076
XLOC_013024	0.00366291	-0.326513	6.40593	SIGLEC10	Chr18:57835265-57842961
XLOC_001819	0.00366291	0.297096	5.2089	SNAP23	Chr10:37946202-37995318
XLOC_008847	0.00366291	0.326206	5.13284	PDE3B	Chr15:38463913-38626862
XLOC_014154	0.0036727	-0.286992	5.47697	CD7	Chr19:51152000-51155826
XLOC_006602	0.00367964	0.346199	7.83487	SAMHD1	Chr13:66398108-66731403
XLOC_035175	0.00370578	0.318981	6.08927	STX7	Chr9:71381756-71455585
XLOC_007750	0.00371306	0.790104	0.567341	LOC100847417	Chr14:71734662-71848533
XLOC_029394	0.0037417	0.283971	5.42026	CREBL2	Chr5:97645569-97675030
XLOC_004915	0.00374384	0.298658	5.34578	AKAP11	Chr12:12447961-12499659
XLOC_029451	0.0037779	0.319339	5.87565	LOC751804,WC1,WC1.3	Chr5:102805894-103439105
XLOC_029635	0.00378111	-0.338152	4.01254	FAM116B	Chr5:119874456-119885178
XLOC_008714	0.00378111	0.486746	1.02221	DYNC2H1	Chr15:5296673-5693161
XLOC_014414	0.0037814	0.573456	1.82912	ATAD5	Chr19:18408472-18445617
XLOC_023492	0.00379122	0.322024	4.83381	DDIT4	Chr28:28483308-28485434
XLOC_018508	0.00379455	-0.449385	2.05657	CMTM8	Chr22:6789384-6891748
XLOC_035685	0.00379455	0.301999	5.46837	CUL4B	ChrX:4752578-4785665
XLOC_020896	0.00380821	0.370615	3.16951	RNF138	Chr24:25386967-25428221
XLOC_023585	0.00380821	0.457734	3.36428	TSNAX	Chr28:3039698-3076657
XLOC_003884	0.00381503	0.301677	6.28754	ZNF638	Chr11:13155440-13274319
XLOC_001183	0.00381503	0.715104	0.196004	no annotat.	Chr1:22075838-22078902
XLOC_028458	0.00384065	0.290991	4.5511	APAF1	Chr5:63122519-63227721
XLOC_001967	0.00391344	0.26445	5.78554	PPM1A	Chr10:72729003-72768791
XLOC_003345	0.00391474	0.304193	5.17577	PPM1B	Chr11:26402485-26429132
XLOC_024221	0.00392746	-0.445425	2.41167	TMEM151A	Chr29:44993277-44995717
XLOC_003357	0.00393299	0.392203	3.30099	SOCS5	Chr11:28985120-29054474
XLOC_032489	0.00393739	-0.59066	0.197714	TLE6	Chr7:22019466-22030420
XLOC_018069	0.00393739	0.32099	4.20831	FBXO33	Chr21:49744780-49767055
XLOC_030105	0.00394142	-0.627165	-0.415634	no annotat.	Chr5:109431700-109433229
XLOC_029330	0.00395688	0.270024	5.61091	DNM1L	Chr5:77502139-77575373
XLOC_001775	0.00396908	0.37708	4.0005	SLC12A6	Chr10:28355818-28445362
XLOC_028566	0.00399622	0.374909	3.42779	ITPR2	Chr5:83382622-83986145
XLOC_014861	0.00400735	-0.709768	-0.979508	PYY	Chr19:44445640-44447408
XLOC_007565	0.00400735	0.311563	5.21508	RNF139	Chr14:17172114-17186724
XLOC_026896	0.00400735	0.411043	3.34636	CASD1	Chr4:11735341-11789145
XLOC_002153	0.00400735	0.455675	3.55728	STYX	Chr10:11296786-11399972
XLOC_009836	0.00403251	-0.537819	0.383394	KIAA1751,LOC100847308	Chr16:52023618-52081784
XLOC_025990	0.00403251	0.29287	6.08617	RAP1A	Chr3:31742202-31844981
XLOC_005339	0.00403251	0.574538	1.93062	MZT1	Chr12:47766805-47781910
XLOC_003784	0.00405266	-0.401879	2.85821	RIC8A	Chr11:106854042-107259028
XLOC_003355	0.00405266	0.269531	5.62008	RHOQ	Chr11:28834116-28902847
XLOC_010929	0.00405266	0.272716	6.05562	SBNO1	Chr17:54487188-54544362
XLOC_033375	0.00405266	0.548831	0.242831	no annotat.	Chr8:5576797-5580480
XLOC_000877	0.0040563	0.584466	2.25298	ECT2	Chr1:95475777-95536139
XLOC_032325	0.0040564	-0.269854	7.25934	RNASEH2A	Chr7:13837385-13844408
XLOC_032119	0.0040564	0.526426	1.88587	ANKRD32	Chr7:96354474-96422524
XLOC_002118	0.00408716	0.273813	5.70969	FEM1C	Chr10:4304210-4335022
XLOC_025708	0.00408716	0.814513	1.19636	NUF2	Chr3:6033717-6072026
XLOC_002528	0.00409424	0.364103	3.1901	SAV1	Chr10:43570347-43600205
XLOC_026985	0.00409725	0.302616	6.36066	MLL5	Chr4:46437890-46710416
XLOC_022449	0.00409817	0.318473	4.71153	NHLRC2	Chr26:34559686-34645883
XLOC_017078	0.00411322	0.29266	6.67678	GPBP1	Chr20:22033801-22099961
XLOC_027114	0.00412014	-0.292352	4.51695	LOC100174927	Chr4:77310380-77314355
XLOC_003367	0.00412014	0.65313	2.79968	CHAC2	Chr11:36254028-36371025
XLOC_011208	0.00412077	0.291574	5.33199	NAA15	Chr17:18612551-18687720
XLOC_032213	0.00413384	-0.291613	5.09293	FAM125A	Chr7:5611158-5615482
XLOC_008532	0.00413384	0.361289	4.52256	HSD17B12	Chr15:74652014-74832436
XLOC_023507	0.00414114	-0.529638	2.92756	LOC100847811	Chr28:30756376-30766887
XLOC_009853	0.004149	-0.436285	2.85216	FAM132A	Chr16:52452517-52456578
XLOC_015678	0.004149	0.397392	3.70718	NRP2	Chr2:94455349-94576704
XLOC_000818	0.00414956	0.336878	7.10865	EIF4A2	Chr1:81043591-81064102
XLOC_007838	0.00415635	-0.553544	-0.13369	no annotat.	Chr14:13323605-13717920
XLOC_001679	0.00416483	0.383592	3.98356	LOC505306	Chr10:23900114-24080911
XLOC_023954	0.00417809	0.288043	7.98672	PICALM	Chr29:9612998-9681439
XLOC_035103	0.00417826	0.318395	4.62649	PRDM1	Chr9:44355048-44380409
XLOC_034123	0.00420977	0.418901	1.97587	AGTPBP1	Chr8:80235003-80433151
XLOC_015774	0.00421465	0.294738	6.8103	CAB39	Chr2:119311007-119443045
XLOC_003548	0.00422404	0.263034	6.65412	PUM2	Chr11:78552666-78670099
XLOC_014743	0.0042321	-0.324726	4.40082	STAC2	Chr19:40327030-40591929
XLOC_008877	0.0042321	0.289601	5.96069	IPO7	Chr15:43772618-43825229
XLOC_007406	0.0042321	0.314472	4.11562	UQCRB	Chr14:70329413-70337099
XLOC_005377	0.00426801	-0.587609	0.420451	no annotat.	Chr12:69583746-69590270
XLOC_000793	0.00426887	0.307221	4.01276	DLG1	Chr1:72117347-72391186
XLOC_000343	0.00426887	0.318563	4.97007	TNFSF10	Chr1:95752001-95768272
XLOC_017088	0.00428301	0.34739	4.25298	SKIV2L2	Chr20:23658801-23900582
XLOC_001997	0.00430326	0.27947	5.04914	MPP5	Chr10:79536642-79599923
XLOC_000349	0.00432497	0.488534	2.56645	EIF5A2	Chr1:97308270-97329525
XLOC_031513	0.00433817	-0.285324	6.02837	C7H19orf53	Chr7:12942937-12948367
XLOC_036661	0.00434495	0.310564	4.26646	TAF1	ChrX:84499140-84573347
XLOC_024301	0.00434968	-0.314943	4.16874	PIDD	Chr29:50772855-50779561
XLOC_001989	0.00435333	0.290724	4.84471	CHURC1	Chr10:77359710-77378413
XLOC_001950	0.00435333	0.303997	4.54893	NAA30	Chr10:70011987-70037729
XLOC_022620	0.00438128	0.298874	4.50439	CHUK	Chr26:20966006-21008275
XLOC_030380	0.00438128	0.320003	4.0808	SLC30A9	Chr6:62509223-62597779
XLOC_005088	0.00438128	0.492738	2.15058	LOC100336999	Chr12:71254683-71673562
XLOC_011842	0.004383	0.258414	6.5707	RBL2	Chr18:21879670-21935039
XLOC_016864	0.00444902	0.318749	5.69229	IL6ST	Chr20:23126025-23274582
XLOC_031250	0.00446805	-0.520343	0.883768	no annotat.	Chr6:108776375-108777803
XLOC_012170	0.00446805	-0.314194	3.90801	CBLC	Chr18:52943283-52959022
XLOC_002111	0.00446805	0.310671	4.12241	APC	Chr10:1116668-1212429
XLOC_001885	0.00446805	0.354398	4.67731	PRTG,PYGO1	Chr10:54693718-54895116
XLOC_017092	0.00446805	0.586701	4.40587	GZMA	Chr20:24031866-24042803
XLOC_007430	0.0044707	0.311866	5.25607	NBN	Chr14:76082999-76138992
XLOC_016940	0.00448791	0.282398	5.49269	GOLPH3	Chr20:41498516-41550479
XLOC_001786	0.004512	0.564419	1.03611	SPRED1	Chr10:33949965-34070973
XLOC_003932	0.00454178	0.299328	7.03706	ZFP36L2	Chr11:25540465-25922811
XLOC_036791	0.0045451	0.271179	6.4924	ATP6AP2	ChrX:108396792-108425079
XLOC_000899	0.0045451	0.335615	4.19318	NMD3	Chr1:106973279-107009693
XLOC_031844	0.00454735	-0.563231	2.82865	ELANE	Chr7:44988127-45029452
XLOC_019559	0.00455417	-0.351933	6.09108	NCR3	Chr23:27490998-27523804
XLOC_025691	0.00455417	0.334956	3.65563	TIPRL	Chr3:400029-472282
XLOC_028248	0.00455744	-0.291114	5.01196	SMAGP	Chr5:28683697-28709815
XLOC_030790	0.00457181	0.287084	4.72134	UBA6	Chr6:85047250-85137124
XLOC_011837	0.0045926	0.260008	6.84433	CYLD	Chr18:19216173-19298743
XLOC_011427	0.00459309	-0.260187	5.7056	HPS4	Chr17:68368567-68396020
XLOC_030602	0.00461875	0.317012	3.90008	METTL14	Chr6:7795450-7837820
XLOC_028452	0.00461875	0.369195	3.71758	NEDD1	Chr5:61446525-61498997
XLOC_007638	0.00464872	0.279074	5.55301	ARFGEF1	Chr14:33343850-33480518
XLOC_033510	0.00466359	0.400121	3.03687	RFX3	Chr8:41249122-41583605
XLOC_019620	0.00467161	-0.298456	4.50725	GABBR1	Chr23:28775559-28803900
XLOC_011464	0.00470273	-0.48488	1.62117	SELM	Chr17:72064475-72068004
XLOC_004734	0.00470273	0.564953	-0.29885	no annotat.	Chr11:75097411-75099541
XLOC_002052	0.00470449	-0.290991	5.22965	BATF	Chr10:87110379-87132330
XLOC_014752	0.00471446	-0.305172	4.88101	GSDMB	Chr19:40893879-40907038
XLOC_007525	0.00474855	-0.303362	8.07138	LY6E	Chr14:2624757-2628462
XLOC_010034	0.00475585	0.677825	0.0060771	FAM72A	Chr16:3836692-3849134
XLOC_026091	0.00476483	0.356223	3.6034	CDC7	Chr3:52006295-52039728
XLOC_017608	0.00476483	0.399384	3.74489	G2E3	Chr21:41611131-41690170
XLOC_011227	0.00476997	0.546384	1.00343	LOC515517	Chr17:30032911-30073780
XLOC_006126	0.00477845	-0.326316	4.30022	LOC100847118	Chr13:67999185-68027985
XLOC_005164	0.00477845	0.333986	3.84777	ATP11A	Chr12:90340328-90408345
XLOC_016326	0.00479173	0.368324	5.42378	CLIC4	Chr2:128706963-128784362
XLOC_006791	0.00479486	0.578518	-0.156096	MLLT10	Chr13:23031041-23238376
XLOC_012757	0.00486332	0.546488	0.219433	no annotat.	Chr18:46467081-46469721
XLOC_024253	0.00488689	-0.309316	5.72897	NDUFS8	Chr29:46204669-46208797
XLOC_014156	0.00488689	-0.290589	6.02006	CCDC57	Chr19:51271284-51381815
XLOC_009110	0.00488689	0.28275	4.66291	FBXO3	Chr15:65185898-65219692
XLOC_034735	0.00488689	0.291056	5.50079	TSPYL1	Chr9:34872095-34875355
XLOC_014939	0.00489364	-0.522893	0.0892597	no annotat.	Chr19:50609317-50611541
XLOC_030325	0.00489364	0.345481	3.65611	PPM1K	Chr6:37876416-37899935
XLOC_021503	0.0048952	-0.302971	8.08862	HSPB1	Chr25:34858437-34861085
XLOC_035033	0.00489994	0.316064	4.74305	NCOA7	Chr9:25674923-25842830
XLOC_005922	0.00489994	0.371684	4.12073	CRLS1	Chr13:48552691-48576320
XLOC_000360	0.00495224	0.436995	2.32475	GOLIM4	Chr1:100158538-100242473
XLOC_022703	0.004954	0.255414	6.70068	MCMBP	Chr26:40291739-40331111
XLOC_019552	0.00499091	-0.368227	6.12683	LY6G6C	Chr23:27407610-27410286
XLOC_016367	0.00499091	-0.330432	3.94153	HTR6	Chr2:133502439-133644711
XLOC_008746	0.00499318	0.364539	3.36719	NPAT	Chr15:18054140-18108162
XLOC_012995	0.00499496	-0.417465	1.93987	SYT3	Chr18:57171608-57185532
XLOC_016933	0.00499496	0.351945	3.81173	RAD1	Chr20:39256326-39274085
XLOC_023183	0.00499496	0.600361	0.462843	EFHA2	Chr27:19166260-19243567
XLOC_011511	0.00499848	-0.749613	-1.0094	SLC7A4	Chr17:74045265-74491907
XLOC_005950	0.00499848	-0.361909	3.12338	FAM113A	Chr13:52808974-52814176
XLOC_000532	0.00499848	-0.263869	5.18645	RRP1	Chr1:146569044-146583251
XLOC_014759	0.00499923	-0.32939	8.51259	CCR7	Chr19:41428910-41440070
XLOC_018903	0.00499923	0.30091	4.47156	VHL	Chr22:16758382-16764973
XLOC_007579	0.00500393	-0.410981	5.61426	CEBPD	Chr14:20738813-20827774
XLOC_024702	0.0050199	-0.307997	4.55853	TSPAN4	Chr29:50560711-50689304
XLOC_015999	0.00502834	0.308257	4.45319	WDR75	Chr2:6875258-6916906
XLOC_029011	0.0050327	0.260299	5.40089	DIP2B	Chr5:29347612-29579488
XLOC_029511	0.00503373	-0.633325	-0.500578	SLC6A12	Chr5:107649323-107667789
XLOC_000151	0.00506294	0.364241	3.60285	NFKBIZ	Chr1:46543486-46554484
XLOC_023160	0.00507605	0.346593	4.04986	CASP3	Chr27:14084620-14110610
XLOC_019603	0.00507983	-0.327328	4.7038	LOC614091	Chr23:28297946-28540122
XLOC_034124	0.00507983	0.308387	4.07521	GOLM1	Chr8:80636963-80688009
XLOC_025398	0.00507983	0.69065	-0.315125	DEPDC1	Chr3:77093131-77115941
XLOC_005438	0.00508835	0.390433	2.30701	LIG4	Chr12:87606117-87613800
XLOC_034896	0.00510127	0.297276	5.06521	UTRN	Chr9:82761907-83320506
XLOC_011509	0.0051193	-0.301852	5.10913	THAP7	Chr17:74045265-74491907
XLOC_020977	0.00516761	0.32937	4.73699	IER3IP1	Chr24:47304917-47322202
XLOC_018506	0.0051802	0.279131	6.18795	STT3B	Chr22:6083378-6193746
XLOC_032057	0.00519094	0.270004	6.44587	ITK	Chr7:70910988-70973380
XLOC_018036	0.0052213	0.286335	5.96214	HECTD1	Chr21:42120534-42196512
XLOC_021909	0.0052213	0.423215	3.36239	HIP1	Chr25:34390071-34528278
XLOC_029858	0.00524761	-0.502119	0.134521	no annotat.	Chr5:45927729-45929371
XLOC_024653	0.00525217	-0.309834	4.72476	DOC2G,NUDT8	Chr29:46114786-46126348
XLOC_008195	0.00527701	-0.306499	5.76306	CXCR5	Chr15:30006315-30048893
XLOC_023995	0.00531395	0.434612	3.62784	SPTY2D1	Chr29:26356675-26447698
XLOC_029977	0.00533416	-0.77765	-1.62075	no annotat.	Chr5:84040256-84041628
XLOC_024707	0.0054319	-0.387918	9.12117	RPLP2	Chr29:50768652-50770791
XLOC_005245	0.00547182	0.281194	4.71202	KPNA3	Chr12:19336085-19385312
XLOC_005796	0.00549908	0.361015	4.18691	BMI1	Chr13:23709052-23714959
XLOC_029137	0.00550828	-0.323852	4.43657	MARCH9	Chr5:56031255-56036194
XLOC_017875	0.00553464	0.286781	5.67623	MEF2A	Chr21:7045091-7225412
XLOC_024390	0.00557983	0.296425	4.25681	ZDHHC13	Chr29:26023997-26075189
XLOC_001467	0.00560597	-0.709009	0.870847	no annotat.	Chr1:146129321-146130244
XLOC_008657	0.00560597	-0.257875	5.48343	C15H11orf31	Chr15:82373303-82375222
XLOC_021595	0.00561553	-0.276798	4.7012	SNX8	Chr25:41480284-41533975
XLOC_006053	0.00561553	0.284813	4.09839	POFUT1	Chr13:62237056-62277834
XLOC_003566	0.00561851	0.464057	2.67662	ROCK2	Chr11:86501572-86587877
XLOC_006202	0.0056275	-0.285087	6.55061	CD40	Chr13:75563487-75574217
XLOC_001820	0.00568064	0.307671	4.0631	HAUS2	Chr10:37995372-38008619
XLOC_013774	0.00570101	-0.303558	4.60135	RPH3AL	Chr19:22853789-23011345
XLOC_020149	0.00573767	0.743191	-1.64514	LOC100847096	Chr23:30960001-30986083
XLOC_031866	0.00580222	-0.379556	9.58666	RPS15	Chr7:45465833-45467519
XLOC_028943	0.00580222	0.337813	3.8702	NR2C1	Chr5:24882017-24922149
XLOC_034832	0.00583511	0.271239	6.1711	SYNCRIP	Chr9:64721842-64752162
XLOC_005316	0.0058611	-0.455291	2.11265	MIPEP	Chr12:34552611-34638185
XLOC_023510	0.00587433	0.47714	2.21288	SAMD8	Chr28:31059049-31123915
XLOC_030619	0.00587433	0.492495	2.7941	C6H4orf32	Chr6:14515392-14565920
XLOC_035889	0.00590723	0.275093	5.99744	HNRNPH2	ChrX:55234905-55241425
XLOC_023172	0.005956	-0.523429	7.23555	LOC790088	Chr27:15622995-15623344
XLOC_031890	0.00598853	0.266618	5.60438	DDX46	Chr7:47852109-47907231
XLOC_028564	0.00598853	0.284049	5.01562	ASUN	Chr5:83257715-83310447
XLOC_027513	0.00601265	0.300001	5.62579	CAPZA2	Chr4:51776309-51836888
XLOC_029175	0.00601931	-0.402092	9.82862	RPS26	Chr5:57603807-57606867
XLOC_003900	0.00607776	0.314421	4.57513	HEATR5B	Chr11:19461583-19564648
XLOC_033842	0.00607776	0.562166	1.69375	ESCO2	Chr8:10859204-10887338
XLOC_001884	0.00608349	0.396151	3.17693	NEDD4	Chr10:54482867-54627582
XLOC_010828	0.00608594	0.283548	4.59458	OTUD4	Chr17:13280141-13329449
XLOC_005762	0.00609742	0.39443	3.15418	VAMP7	Chr13:14646478-14647379
XLOC_026083	0.00610294	0.516708	2.26242	no annotat.	Chr3:50844328-51078304
XLOC_001531	0.00611414	0.263903	6.41085	REEP5	Chr10:1043712-1094331
XLOC_028134	0.00613931	0.285335	4.57019	TMEM19	Chr5:1303023-1323649
XLOC_007768	0.00614182	0.264631	5.12691	WWP1	Chr14:78594445-78703200
XLOC_033859	0.00614182	0.273752	5.65976	MTAP	Chr8:22222696-22269331
XLOC_014912	0.0061424	-0.322512	8.3814	CD79B	Chr19:48783602-48787968
XLOC_012328	0.0061424	0.292656	5.04417	LOC100847180,LOC100847823,LOC100848991,ZNF93	Chr18:58826169-59253638
XLOC_027975	0.00618575	-0.376761	2.89947	no annotat.	Chr4:92393181-92395257
XLOC_008261	0.00620531	0.317852	9.08604	EIF4G2	Chr15:42434231-42446251
XLOC_034234	0.00621992	-0.263644	5.67654	HDHD3	Chr8:104331782-104335093
XLOC_019980	0.00623837	0.303641	4.51048	MUT	Chr23:21938478-21980168
XLOC_034752	0.00623869	0.281531	4.6335	CDK19	Chr9:39956386-40132077
XLOC_005010	0.00624854	0.381769	2.54519	RNF6	Chr12:33409343-33419327
XLOC_012054	0.00624964	0.487762	2.00771	ZNF570	Chr18:47617964-47679288
XLOC_030411	0.00626102	0.281052	4.76457	EXOC1	Chr6:72468262-72990747
XLOC_035729	0.00628883	0.532854	0.805429	PHF6	ChrX:18048825-18085914
XLOC_030484	0.00631745	0.355733	3.49574	CCNG2	Chr6:93746663-93758042
XLOC_033980	0.00633093	-0.299095	5.43612	TPM2	Chr8:60267357-60275622
XLOC_024577	0.00633962	-0.345116	3.45907	RCOR2	Chr29:42867356-42872337
XLOC_008668	0.00634961	0.391423	3.51503	FAM111B	Chr15:83568478-83584548
XLOC_006234	0.0064109	-0.496574	0.791035	LOC100847894	Chr13:79646132-79655160
XLOC_009704	0.00641966	0.369609	4.19948	SRP9	Chr16:29551888-29563023
XLOC_020843	0.00646043	0.285557	4.26569	ADNP2	Chr24:679009-707649
XLOC_028107	0.00647964	-0.327152	3.60522	no annotat.	Chr4:119468308-119469398
XLOC_030143	0.00648481	-0.733384	-0.775446	no annotat.	Chr5:113787479-113790157
XLOC_004228	0.00648481	-0.370392	9.42729	RPL35	Chr11:95838890-95854781
XLOC_034924	0.00648481	0.329679	3.64062	C9H6orf211	Chr9:89575308-89668505
XLOC_000220	0.00648481	0.333741	7.0608	PARP14	Chr1:67613056-67659322
XLOC_002592	0.00648481	0.644429	-0.473714	LOC100336681	Chr10:61398690-61461612
XLOC_024551	0.00649724	-0.269445	6.3407	B3GAT3	Chr29:41654959-41661927
XLOC_027490	0.006498	0.282243	6.00409	SYPL1	Chr4:47423615-47453586
XLOC_014586	0.00652522	-0.266015	5.81569	C19H17orf61	Chr19:27700502-27733393
XLOC_006101	0.0065736	0.25216	5.30998	PHF20	Chr13:65614178-65743084
XLOC_027530	0.0065736	0.342787	4.08052	DNAJB9	Chr4:59969681-59975695
XLOC_010846	0.00660035	0.293995	3.87293	SETD7	Chr17:18463248-18521538
XLOC_011387	0.00661671	0.376895	3.41237	PTPN11	Chr17:64010314-64077920
XLOC_008953	0.0066379	0.290022	5.90818	TRIM5	Chr15:48417230-48489254
XLOC_018517	0.00668129	0.267956	4.83525	CCR4	Chr22:7383563-7389969
XLOC_011386	0.0067302	0.314842	3.74131	LOC100848773	Chr17:63983242-64009007
XLOC_033852	0.0067302	0.446364	1.33452	IFT74	Chr8:17146123-17268690
XLOC_023182	0.0067426	0.491649	4.07988	ZDHHC2	Chr27:19072030-19111671
XLOC_014123	0.00675003	0.390663	2.07566	TACO1	Chr19:48550778-48558274
XLOC_036334	0.00675003	0.402798	2.48801	ZNF280C	ChrX:14026505-14139342
XLOC_030789	0.00675178	0.32272	4.13991	CENPC1	Chr6:84903817-84998870
XLOC_020743	0.00675178	0.378186	3.45547	TWSG1	Chr24:41986505-42008182
XLOC_030771	0.00675178	0.630242	-0.400548	CLOCK	Chr6:72468262-72990747
XLOC_008527	0.0067905	0.258776	6.07151	API5	Chr15:74303490-74323093
XLOC_022547	0.00682013	0.291958	6.44265	ATAD1	Chr26:9290573-9452198
XLOC_014575	0.00682628	-0.332674	4.5469	DLG4	Chr19:27542692-27566777
XLOC_027024	0.00684	0.333899	3.74101	THAP5	Chr4:59975839-59983950
XLOC_017207	0.00684	0.352722	4.00272	TPPP	Chr20:71561963-71570566
XLOC_000866	0.0068414	0.28314	5.77684	PIK3CA	Chr1:88495770-88589539
XLOC_034837	0.00684898	0.409896	2.32375	KIAA1009	Chr9:66091648-66212176
XLOC_011525	0.0068516	-0.281083	4.95423	GNB1L,LOC100336111	Chr17:74849484-74880575
XLOC_003869	0.0068516	-0.261683	5.86091	DGUOK	Chr11:10675021-10710943
XLOC_008122	0.00689946	0.368512	3.69232	FAM76B	Chr15:14758638-14779846
XLOC_035172	0.00691642	0.311538	3.68082	MED23	Chr9:70517736-70573475
XLOC_030730	0.00693314	0.265811	6.00271	PDS5A	Chr6:60531513-60667312
XLOC_018100	0.00700013	0.272406	4.68446	TRIP11	Chr21:57260861-57331317
XLOC_000412	0.0070726	0.267568	5.55269	GPR171	Chr1:117532035-117953834
XLOC_018757	0.0070726	0.373508	5.0237	SMARCC1	Chr22:52512025-52633820
XLOC_030565	0.0070726	0.466954	2.08296	CPEB2	Chr6:114968676-115038697
XLOC_007771	0.0070726	0.75183	4.22971	CA2	Chr14:79372236-79388687
XLOC_018176	0.00707968	-0.322407	5.6915	C21H14orf2	Chr21:70113043-70118400
XLOC_015993	0.00707968	-0.257866	5.92726	INPP1	Chr2:5867776-6113008
XLOC_021695	0.00707968	0.255999	5.64435	NLRC3	Chr25:2894342-2955101
XLOC_026141	0.00707968	0.425698	2.74414	RABGGTB	Chr3:69315775-69324224
XLOC_035203	0.00707968	0.652298	-1.05885	MAP7	Chr9:75364389-75519232
XLOC_015870	0.00709211	-0.278279	6.00339	ZNF683	Chr2:127355736-127365680
XLOC_000785	0.0071092	0.268642	4.84538	RNF168	Chr1:71626009-71653313
XLOC_006713	0.00711426	-0.443943	1.72867	no annotat.	Chr13:82118885-82127523
XLOC_032033	0.00712852	-0.417541	5.05761	GPX3	Chr7:64286947-64295117
XLOC_027094	0.00713095	0.552285	0.0610235	DFNA5	Chr4:71540349-71755591
XLOC_002167	0.00714774	0.290238	5.70525	DPP8	Chr10:12317651-12371856
XLOC_012945	0.00715014	-0.270963	5.89791	CA11,DBP	Chr18:55714138-55736497
XLOC_033498	0.00715014	0.278573	3.89923	KIAA2026	Chr8:38931040-39040569
XLOC_004983	0.00718338	0.289426	4.95039	LOC100848189,N4BP2L2	Chr12:28544048-28688200
XLOC_024347	0.00719269	0.401972	2.79877	TMEM135	Chr29:8296523-8552111
XLOC_005302	0.00721906	0.262757	6.41911	PAN3	Chr12:31858215-31982596
XLOC_027502	0.00721906	0.323017	3.59957	PNPLA8	Chr4:49866234-49907595
XLOC_018656	0.0072703	-0.400405	7.43362	LOC782021	Chr22:43864770-44020584
XLOC_023656	0.00728513	0.471769	2.83861	CCAR1	Chr28:25202549-25249795
XLOC_008709	0.00730419	0.315632	4.49285	MRE11A	Chr15:1637541-1716775
XLOC_005085	0.00730419	0.427875	2.22591	GPR180	Chr12:69637715-69671813
XLOC_028072	0.00731016	-0.588135	-0.271341	no annotat.	Chr4:114067111-114155849
XLOC_002584	0.00731016	0.25891	5.51276	USP8	Chr10:59984212-60037882
XLOC_025689	0.00733548	-0.635391	-0.762352	TBX19	Chr3:250259-276531
XLOC_024665	0.00733548	-0.274416	4.56086	MRPL21	Chr29:46913940-46923884
XLOC_021200	0.00733548	-0.271548	4.59311	FAM195A	Chr25:552469-605515
XLOC_004926	0.00733548	0.259031	4.68236	COG3	Chr12:15631677-15750597
XLOC_007938	0.00733548	0.573351	0.68344	no annotat.	Chr14:32874872-32880042
XLOC_016230	0.00734019	0.431552	2.476	SLC16A14	Chr2:118772976-118917914
XLOC_030599	0.00736639	0.557163	0.697874	USP53	Chr6:7145419-7226197
XLOC_030277	0.00739328	0.493873	1.77832	CENPE	Chr6:22959337-23042950
XLOC_020041	0.00740009	-0.274217	5.01834	LTA,TNF	Chr23:27533773-27541957
XLOC_032312	0.0074177	-0.433428	6.8279	MIR23A,MIR24-2,MIR27A	Chr7:12955494-12987429
XLOC_014819	0.00742144	-0.265135	4.87156	NT5C3L	Chr19:42657593-42665729
XLOC_017648	0.00744742	0.345129	3.47851	FANCM,MIS18BP1	Chr21:55336791-55549383
XLOC_020186	0.00744742	0.637578	-0.365338	LRRC16A	Chr23:32029121-32521488
XLOC_033596	0.00745721	0.307697	5.21488	TDRD7	Chr8:63071013-63175027
XLOC_031633	0.0075139	-0.391834	3.51569	RFX2	Chr7:19529295-19697433
XLOC_006408	0.00756511	0.279519	4.51308	NET1	Chr13:43526257-43549686
XLOC_024619	0.00759253	-0.253434	5.77694	C29H11orf68	Chr29:44691681-44693901
XLOC_007597	0.00759262	0.289076	5.44142	LYPLA1	Chr14:23651464-23668800
XLOC_006550	0.00761181	-0.401565	2.85754	LOC508212	Chr13:61231139-61237047
XLOC_022692	0.00761181	0.444898	3.43545	RAB11FIP2	Chr26:38613763-38657255
XLOC_035723	0.00764145	-0.575318	3.11512	LOC783362	ChrX:16960033-16960782
XLOC_001830	0.00764693	0.282528	5.21198	no annotat.	Chr10:42700795-42703976
XLOC_006430	0.00767271	0.254126	5.80594	ZMYND11	Chr13:47195499-47271230
XLOC_003986	0.00767271	0.364006	5.99162	LIMS3L	Chr11:44576030-44658653
XLOC_012890	0.00769036	-0.248065	6.22122	ZNF296	Chr18:53154241-53207223
XLOC_002076	0.00773172	-0.362584	3.96778	SLIRP	Chr10:89890314-89923169
XLOC_029591	0.00776336	-0.240009	5.45775	RRP7A	Chr5:113950007-113979392
XLOC_030538	0.00776413	-0.503407	6.26332	ZFYVE28	Chr6:108384418-108483226
XLOC_022599	0.00776413	-0.458721	2.72114	FRAT2	Chr26:18439686-18443633
XLOC_001868	0.00776413	0.269484	5.06041	VPS13C	Chr10:48088852-48270369
XLOC_017060	0.00779583	-0.353596	5.18088	LOC784354	Chr20:14411885-14682080
XLOC_007246	0.00779583	0.453663	2.49986	TMEM65	Chr14:17254188-17301559
XLOC_031672	0.00780196	-0.288969	8.43577	HMG20B,TBXA2R	Chr7:21538428-21577264
XLOC_006353	0.00780297	0.392066	3.08292	ZEB1	Chr13:34061281-34261303
XLOC_015051	0.00781232	-0.351337	8.02935	RPL38	Chr19:57834997-57839029
XLOC_030757	0.00781232	0.262781	5.01509	FRYL	Chr6:68827812-69025971
XLOC_025359	0.00781287	0.524742	1.15463	ODF2L	Chr3:57817540-57857750
XLOC_030547	0.00781614	-0.281493	4.6827	IDUA	Chr6:109088525-109104040
XLOC_000011	0.00781614	0.380126	1.94516	LOC784171	Chr1:1305118-1311701
XLOC_030763	0.00781614	0.393941	2.28221	LNX1	Chr6:70590108-70783547
XLOC_016749	0.00782149	-0.535855	-0.180243	no annotat.	Chr2:132804636-132806502
XLOC_035276	0.00783474	0.389058	2.31816	SERAC1	Chr9:96099073-96153333
XLOC_016897	0.00786115	0.323664	3.77728	ZNF131	Chr20:31570537-31579401
XLOC_022873	0.00787482	-0.657	-0.607815	no annotat.	Chr26:31864894-32369597
XLOC_017550	0.00787482	0.565684	-0.0283155	PCSK6	Chr21:29500831-29674135
XLOC_012684	0.00788712	-0.261991	4.97145	ACD	Chr18:35218122-35335944
XLOC_030514	0.00788712	0.28798	4.10816	NUDT9	Chr6:104099622-104137168
XLOC_031705	0.00790137	0.286714	5.83039	ACSL6	Chr7:23773518-23885469
XLOC_003899	0.00790247	0.28269	4.80929	STRN	Chr11:19333220-19445398
XLOC_030724	0.0079404	0.25799	5.65762	LOC514842	Chr6:60073188-60152506
XLOC_027616	0.00794515	0.393847	1.92938	AMPH	Chr4:83035933-83247969
XLOC_029339	0.00796519	0.310399	3.78061	CCDC91	Chr5:81582316-81992564
XLOC_010596	0.00799613	-0.544669	-0.382664	no annotat.	Chr16:43215495-43217876
XLOC_015644	0.00800336	0.390094	3.14772	C2H2orf69	Chr2:88897064-88935696
XLOC_003697	0.00800723	-0.42561	2.61017	PPAPDC3	Chr11:101501917-101517589
XLOC_005308	0.00800723	-0.403315	9.76717	RPL21	Chr12:32852825-32859805
XLOC_018287	0.00804746	-0.422272	1.81331	no annotat.	Chr21:21828682-21903682
XLOC_025336	0.00806323	0.39758	4.95371	LOC786372	Chr3:54077336-54095006
XLOC_029646	0.00807616	0.392187	2.32839	no annotat.	Chr5:120877816-120884494
XLOC_026888	0.0080847	0.30098	4.24187	ANKIB1	Chr4:9415528-9574593
XLOC_024069	0.00812682	0.253845	6.80845	FLI1	Chr29:32626628-32727129
XLOC_006213	0.00812795	0.264401	4.65955	ARFGEF2	Chr13:77822846-77906708
XLOC_026074	0.00812795	0.323127	3.70255	ABCD3	Chr3:49136316-49225714
XLOC_000100	0.00812795	0.378834	3.79989	LOC100335242,LOC100847286	Chr1:35660676-35747926
XLOC_032871	0.00812795	0.404174	2.38551	FAM172A	Chr7:95624316-95911502
XLOC_031402	0.00816558	-0.277602	7.4362	JUND	Chr7:4840942-4910673
XLOC_004984	0.00818034	0.261076	6.17143	N4BP2L1	Chr12:28544048-28688200
XLOC_017661	0.00818034	0.27077	4.66508	WDR76	Chr21:55988566-56042804
XLOC_035204	0.00818034	0.27221	4.74439	MAP3K5	Chr9:75549145-75778418
XLOC_008112	0.00818034	0.283925	7.54771	LOC100300021	Chr15:6472731-6553055
XLOC_030727	0.00818034	0.288843	5.05606	C6H4orf34	Chr6:60275357-60336658
XLOC_015996	0.00818034	0.436805	1.98453	PMS1	Chr2:6395003-6511186
XLOC_025051	0.00818966	0.279156	6.57019	RIT1	Chr3:14908140-14917340
XLOC_004012	0.00819504	0.239976	6.57604	RMND5A	Chr11:48005910-48066358
XLOC_024320	0.00820762	-0.26915	7.61227	TOLLIP	Chr29:51288683-51370066
XLOC_024698	0.00823938	-0.542117	2.06383	LOC613562	Chr29:50287796-50293968
XLOC_012333	0.00831051	0.283584	3.90244	LOC100299712	Chr18:59692585-59753364
XLOC_012591	0.00833601	-0.272363	5.78258	DBNDD1	Chr18:14773974-14849134
XLOC_015014	0.00835736	-0.278689	4.589	ZACN	Chr19:56190845-56212672
XLOC_000219	0.00835956	0.331781	6.76688	DTX3L	Chr1:67556861-67599331
XLOC_014678	0.00836569	-0.256134	4.84504	TMEM11	Chr19:35816340-35825649
XLOC_021505	0.00838667	-0.247802	6.58195	DTX2,UPK3B	Chr25:34979219-35026148
XLOC_009715	0.0084378	0.276093	5.64769	AHCTF1	Chr16:31177714-31256732
XLOC_000703	0.00855278	-0.852355	2.72638	no annotat.	Chr1:54649543-54654829
XLOC_021949	0.00855278	-0.35622	4.33321	STAG3	Chr25:36741018-36776953
XLOC_002128	0.00855278	0.283928	4.64092	SFXN1	Chr10:5550698-5612682
XLOC_004382	0.00858021	-0.279223	4.23188	SIRT3	Chr11:106854042-107259028
XLOC_000302	0.0085937	-0.285517	4.1301	ALG3	Chr1:83540705-83557613
XLOC_026592	0.00860956	-0.541538	0.328104	no annotat.	Chr3:29612968-29614848
XLOC_026382	0.00860956	0.380558	3.17338	no annotat.	Chr3:118172856-118180120
XLOC_030197	0.00862783	0.620132	3.86355	MARCH1	Chr6:1947798-2119941
XLOC_029247	0.00865076	0.295045	4.39175	CDK17	Chr5:60823117-61006980
XLOC_008828	0.00866905	-0.661496	-1.10252	BSX	Chr15:34136077-34160838
XLOC_007533	0.00867338	-0.348388	2.99162	PTP4A3	Chr14:3578345-3586313
XLOC_021406	0.00867338	-0.281574	4.99011	CCDC101	Chr25:26350671-26381153
XLOC_031736	0.00867338	-0.259136	4.62978	ARL10	Chr7:39191686-39201243
XLOC_001558	0.00867338	0.281354	5.51611	F2R	Chr10:7879495-7897151
XLOC_026102	0.00867338	0.364755	3.29481	PKN2	Chr3:55228611-55365953
XLOC_003736	0.00869418	-0.310828	4.31183	C11H9orf7	Chr11:104408231-104417356
XLOC_002618	0.0087021	0.361946	3.17449	DDHD1	Chr10:65905176-65971532
XLOC_016265	0.00870716	-0.282291	3.9793	LOC100847376	Chr2:122712858-122889605
XLOC_034790	0.00870757	0.331423	4.18292	CCNC	Chr9:50920351-50958774
XLOC_021876	0.0087144	-0.409469	2.35299	LOC614047	Chr25:28027753-28028658
XLOC_010098	0.0087152	0.294253	6.80815	LBR	Chr16:28772359-29177252
XLOC_022977	0.0087152	0.315457	5.05957	CDKN2AIP	Chr27:13295345-13300388
XLOC_032424	0.00879113	-0.333972	3.71323	CD320	Chr7:18183236-18188083
XLOC_010410	0.00879113	-0.262804	5.05314	TMEM9	Chr16:81545469-81552388
XLOC_000141	0.00879113	0.261889	5.89211	KAT2B	Chr1:44855021-44932797
XLOC_034792	0.00879113	0.266191	5.78409	SFRS18	Chr9:51022519-51051958
XLOC_029920	0.00879113	0.506294	1.93379	no annotat.	Chr5:69583993-69584736
XLOC_033702	0.0087929	0.26857	4.684	PHF2	Chr8:86327403-86424892
XLOC_002755	0.00879553	0.24176	5.59626	SEL1L	Chr10:93900612-93965136
XLOC_027116	0.00880422	0.255442	5.53447	PURB	Chr4:77365870-77374794
XLOC_017646	0.00880422	0.357473	2.89907	LOC540222	Chr21:55207709-55286438
XLOC_026179	0.00880422	0.361078	2.86119	ATG4C	Chr3:83298912-83395098
XLOC_017881	0.00880422	0.397343	5.91844	ARRDC4	Chr21:8923365-8939028
XLOC_021450	0.00881216	-0.336474	3.40678	SLC5A2	Chr25:27771620-27795779
XLOC_023996	0.00881764	0.284687	4.41027	UEVLD	Chr29:26356675-26447698
XLOC_008185	0.00881764	0.288332	6.52644	CD3G	Chr15:29462565-29474059
XLOC_028917	0.00881764	0.342116	4.05892	CEP290	Chr5:17892373-17998487
XLOC_008265	0.00881764	0.399212	2.31902	SBF2	Chr15:42970972-43482415
XLOC_029859	0.00885088	-0.598019	0.00923728	no annotat.	Chr5:46275895-46277724
XLOC_035515	0.00887723	-0.654398	-0.594223	no annotat.	Chr9:78716763-78718686
XLOC_005033	0.00899632	0.286021	4.04801	ZMYM5	Chr12:36493859-36520152
XLOC_008840	0.0090253	0.262423	6.21439	C15H11orf58	Chr15:36223391-36251537
XLOC_014549	0.00907536	0.370412	2.99869	MIS12	Chr19:26678015-26682795
XLOC_013090	0.00909288	-0.248915	6.58942	EPN1	Chr18:62316200-62326965
XLOC_010202	0.00914705	-0.281035	5.31773	ZBTB48	Chr16:47660993-47669146
XLOC_010441	0.00916177	-0.813552	-0.781894	no annotat.	Chr16:2274747-2311106
XLOC_032781	0.00916177	-0.361256	9.94498	RPS14	Chr7:63758702-63779448
XLOC_008670	0.00919597	-0.320021	4.61819	DTX4	Chr15:83628999-83666347
XLOC_001894	0.00922412	0.259669	5.0176	KIAA1370	Chr10:57828159-57912546
XLOC_000239	0.00922935	0.250986	6.85921	PAK2	Chr1:71866886-71960954
XLOC_008730	0.00922935	0.343101	3.67011	CEP57	Chr15:14640225-14757774
XLOC_006570	0.00923257	-0.782161	-1.69952	no annotat.	Chr13:62616405-62618543
XLOC_016150	0.00923257	0.341963	3.66888	RPE	Chr2:98257697-98269228
XLOC_036027	0.00923257	0.54534	0.235861	OPHN1	ChrX:87288300-87930196
XLOC_033296	0.00927171	-0.696862	-1.58961	no annotat.	Chr7:89280288-89280888
XLOC_013194	0.00927171	-0.370832	3.80338	no annotat.	Chr18:1853416-1853886
XLOC_036371	0.00927171	-0.262199	5.10568	LOC783730	ChrX:18697821-18724494
XLOC_026946	0.00927171	0.544301	0.0656703	CCDC126	Chr4:32356964-32399555
XLOC_012109	0.00927781	-0.334656	7.69297	LOC100848940	Chr18:50898692-51125517
XLOC_000529	0.00929175	-0.366106	3.45951	no annotat.	Chr1:146260651-146271498
XLOC_013712	0.00929175	0.263912	4.95366	LOC506032	Chr19:18140887-18203079
XLOC_027213	0.00938316	0.281807	5.96609	PL-5283	Chr4:100261071-100277953
XLOC_033766	0.00941314	0.541222	2.90929	no annotat.	Chr8:103165234-103299051
XLOC_005750	0.00941894	0.458261	2.94019	SNRPB2	Chr13:10734360-10747954
XLOC_032455	0.00944056	-0.351722	8.17618	RPL36	Chr7:19833359-19834633
XLOC_026478	0.00953711	0.44935	2.0016	no annotat.	Chr3:13137925-13141992
XLOC_018657	0.00954054	0.32172	3.77317	FAM116A	Chr22:44077877-44123926
XLOC_009865	0.00954054	0.340673	5.03025	no annotat.	Chr16:53124933-53168418
XLOC_020131	0.00956798	-0.552733	-0.431511	ZNF165	Chr23:30332528-30343084
XLOC_027599	0.00956798	-0.370425	3.03126	AEBP1	Chr4:77881878-77891706
XLOC_025151	0.00956798	0.31447	8.73603	ARNT,CTSK,CTSS	Chr3:19926945-20047229
XLOC_026990	0.00956798	0.383772	3.12885	PRKAR2B	Chr4:48402405-48536561
XLOC_033618	0.00956798	0.429597	3.5718	LPL	Chr8:67481088-67511293
XLOC_013831	0.00959247	-0.263827	6.87414	RNASEK	Chr19:27436469-27438228
XLOC_007674	0.00959247	0.264536	5.68701	TPD52	Chr14:45498480-45549966
XLOC_036311	0.00959247	0.285286	5.01419	THOC2	ChrX:7577271-7696357
XLOC_034054	0.00964655	-0.282419	4.45045	LOC613985,LOC785867	Chr8:70831695-71191173
XLOC_012880	0.00964655	-0.260646	7.00539	KCNN4,SMG9	Chr18:52272912-52318958
XLOC_005840	0.00964655	0.27283	4.84205	ARHGAP12	Chr13:33713657-33831838
XLOC_030338	0.00964655	0.278844	4.14993	PI4K2B	Chr6:46355268-46391446
XLOC_027082	0.00964655	0.287002	6.70311	SKAP2	Chr4:69580420-69753794
XLOC_023549	0.00964655	0.289845	3.64145	MAPK8	Chr28:43095665-43196334
XLOC_036575	0.00970102	0.607214	0.179593	TBC1D8B	ChrX:60194464-60254457
XLOC_009849	0.0097355	-0.256048	5.20002	AURKAIP1	Chr16:52398413-52402991
XLOC_032063	0.0097355	0.269033	4.84992	UBLCP1	Chr7:72960398-72980672
XLOC_012811	0.00976153	-0.358364	9.93792	RPS16	Chr18:49393724-49396191
XLOC_001585	0.00976153	0.224701	6.39889	MAP2K1	Chr10:13238264-13317566
XLOC_009931	0.00976153	0.295207	4.66327	RNF2	Chr16:67578803-67610677
XLOC_006562	0.00977167	-0.528445	0.110734	DUSP15	Chr13:61941527-61950294
XLOC_003831	0.00979237	-0.59194	4.56165	C11H2orf55	Chr11:4005147-4072822
XLOC_032425	0.00983574	-0.282159	5.7243	NDUFA7	Chr7:18191584-18198900
XLOC_025354	0.00985946	0.288115	3.66424	LOC100335396,LOC786977	Chr3:57095708-57285875
XLOC_029639	0.00986458	-0.27044	4.10461	SCO2	Chr5:120032224-120034043
XLOC_014064	0.00987696	-0.389226	8.28814	RPL27	Chr19:43669375-43671678
XLOC_028398	0.00988602	0.356978	3.89029	PRIM1	Chr5:57042182-57061387
XLOC_004060	0.00988938	0.394715	2.75074	C1D	Chr11:66467573-66490699
XLOC_010200	0.00993543	-0.239599	6.57247	THAP3	Chr16:47552970-47629355
XLOC_028185	0.00993543	0.251977	6.54914	CCDC41,PLXNC1	Chr5:24072281-24374815
XLOC_005424	0.00993543	0.320135	3.6983	TMTC4	Chr12:81259028-81311337
XLOC_014929	0.00996164	0.256509	5.24295	BPTF	Chr19:49608452-49755874
XLOC_000888	0.00996164	0.292583	5.9662	SEC62	Chr1:98177772-98211345
XLOC_018627	0.00998635	0.348064	3.37368	FRMD4B	Chr22:32303758-32499713
XLOC_015827	0.00999645	-0.332117	6.72959	SERINC2	Chr2:122712858-122889605
XLOC_032400	0.00999645	-0.255878	4.64804	ZNF653	Chr7:17069807-17085059
XLOC_015990	0.00999645	0.303692	4.226	NAB1	Chr2:5564628-5616136
XLOC_011048	0.0100056	0.318445	4.26763	CCDC117	Chr17:70323333-70343401
XLOC_034849	0.0100069	0.375643	3.27933	ENPP1	Chr9:70734236-70808116
XLOC_001825	0.0100069	0.596361	4.99892	LOC788696	Chr10:39912550-40823468
XLOC_002707	0.0100103	-0.421111	2.49889	no annotat.	Chr10:85462984-85463563
XLOC_014235	0.0100103	0.25055	6.64912	ACOX1	Chr19:56275535-56325222
XLOC_023508	0.0100103	0.309594	3.91646	KAT6B	Chr28:30806758-30988566
XLOC_011916	0.0100157	-0.344678	2.96004	SLC9A5	Chr18:34994483-35014175
XLOC_021669	0.0100157	-0.265047	4.76427	ECI1	Chr25:1766988-1779723
XLOC_026553	0.0100293	-0.498297	1.07809	no annotat.	Chr3:22472100-22474501
XLOC_025518	0.0100497	-0.25669	4.83936	ERI3	Chr3:102290294-102430776
XLOC_036461	0.0100558	0.416614	1.61237	VAMP7	ChrX:38159158-38185477
XLOC_023454	0.0100745	0.28732	4.03892	ZNF365	Chr28:18547634-18575544
XLOC_032635	0.010101	-0.276389	4.16069	MIER2	Chr7:44606401-44629531
XLOC_012339	0.010102	0.424802	1.24114	ZNF677	Chr18:60330958-60348851
XLOC_025307	0.0101049	0.372312	4.59228	DPYD	Chr3:45563711-46488527
XLOC_003422	0.0101088	-0.306583	6.14466	CD8B	Chr11:47915425-47935169
XLOC_030834	0.010123	0.264627	4.45955	RCHY1	Chr6:92061505-92104353
XLOC_031991	0.010123	0.270103	5.15829	TCERG1	Chr7:59633828-59690012
XLOC_030609	0.0101614	0.525839	1.15994	LOC782938	Chr6:12264558-12267456
XLOC_003760	0.0101866	-0.250442	5.7212	ANAPC2	Chr11:105914273-105916359
XLOC_019951	0.0102278	-0.28923	4.55435	C23H6orf108	Chr23:16795410-16797827
XLOC_030695	0.0102307	0.572195	-0.151499	LCORL	Chr6:38840863-38992112
XLOC_035791	0.0102931	0.355657	2.49777	MTM1	ChrX:33460692-33552657
XLOC_031516	0.0103267	-0.264602	4.54452	STX10	Chr7:13548240-13551708
XLOC_003536	0.0103695	0.265755	6.16146	ITSN2	Chr11:74856168-74982676
XLOC_010022	0.0104288	-0.300101	4.42881	KLHDC8A	Chr16:2920697-2936339
XLOC_023458	0.0104288	0.346123	3.8978	REEP3	Chr28:19709520-19809342
XLOC_019136	0.0104635	-0.426647	1.58435	CHCHD6	Chr22:60960156-61060022
XLOC_006524	0.0104635	0.477102	0.358722	no annotat.	Chr13:58260992-58268426
XLOC_023465	0.0105118	0.328767	4.1928	CCAR1	Chr28:25202549-25249795
XLOC_003858	0.0105148	0.386838	4.26325	HK2	Chr11:9718554-9791704
XLOC_011097	0.01052	-0.306748	5.19352	MIF	Chr17:73273378-73274171
XLOC_024152	0.0105398	-0.273952	6.66254	COX8A	Chr29:42876361-42876691
XLOC_014184	0.0105398	-0.260888	4.87226	C19H17orf56	Chr19:52088410-52101841
XLOC_027470	0.0105398	0.24932	4.79516	RSBN1L	Chr4:43694761-43822222
XLOC_015641	0.010604	0.375848	2.01369	PLCL1	Chr2:86717861-87089280
XLOC_034907	0.0106081	0.274153	4.07179	UST	Chr9:87158269-87475889
XLOC_035089	0.0106086	0.241113	5.91268	FOXO3	Chr9:41989418-42118723
XLOC_017110	0.010631	0.284091	5.90264	PARP8	Chr20:28310823-28508601
XLOC_035223	0.0106471	0.2821	4.13418	PLAGL1	Chr9:82418089-82514818
XLOC_006439	0.0106534	0.285169	6.69372	GPCPD1	Chr13:48082968-48151057
XLOC_006004	0.0107073	-0.36915	2.4335	LOC100847488,MIR296	Chr13:58005238-58092564
XLOC_012773	0.0107204	0.422653	1.67681	ZNF567	Chr18:47076224-47119402
XLOC_006159	0.0108586	0.57516	0.941591	HNF4A	Chr13:73547630-73577200
XLOC_017128	0.0108611	0.259676	6.05496	PTGER4	Chr20:33761695-33775709
XLOC_012989	0.0108764	-0.307822	8.33611	SPIB	Chr18:57008174-57071540
XLOC_011115	0.0108764	-0.286342	5.15885	DGCR6	Chr17:74045265-74491907
XLOC_012691	0.0108764	-0.251296	6.68391	LCAT,SLC12A4	Chr18:35544365-35569646
XLOC_007379	0.0108764	0.310284	4.75187	KLF10	Chr14:63951757-63957276
XLOC_000685	0.0108832	-0.338849	9.29977	RPL24	Chr1:46415218-46420721
XLOC_032592	0.0108857	0.385415	3.27122	ZNF354A	Chr7:41154202-41179540
XLOC_019038	0.010906	-0.321738	3.70324	P4HTM	Chr22:51556243-51569916
XLOC_029167	0.010906	-0.246152	4.77526	OBFC2B	Chr5:57421788-57459405
XLOC_032510	0.010906	0.336024	4.26487	RAD50	Chr7:23062835-23170235
XLOC_026892	0.0109413	0.347013	3.34891	CCDC132	Chr4:10432173-10564202
XLOC_010085	0.0109424	0.280676	4.68742	RAB3GAP2	Chr16:24285716-24433807
XLOC_004544	0.0109452	-0.46931	0.267999	no annotat.	Chr11:29084220-29086540
XLOC_029392	0.0109452	0.242671	6.30081	CDKN1B	Chr5:97577138-97582333
XLOC_033415	0.0110052	0.312531	3.7275	C8H9orf72	Chr8:16688274-16714808
XLOC_001791	0.0110682	0.243247	5.1073	EIF2AK4	Chr10:35707665-35804775
XLOC_023102	0.0110682	0.446699	0.756079	LOC100848031,THRB	Chr27:41335053-41776294
XLOC_007178	0.0110944	-0.286178	8.15911	EEF1D	Chr14:2313973-2326718
XLOC_033774	0.0110944	0.31568	4.35472	SLC31A1	Chr8:104172061-104206276
XLOC_030329	0.0110944	0.372242	4.44918	NCAPG	Chr6:38735633-38815215
XLOC_010013	0.0111001	-0.321739	4.1629	LRRN2	Chr16:2184533-2217645
XLOC_026176	0.0111001	0.334991	3.5831	ALG6	Chr3:82389554-82545237
XLOC_019843	0.0111995	-0.261924	7.30177	HLA-DOB	Chr23:7053827-7063923
XLOC_031242	0.0112407	-0.559325	0.645621	ZFYVE28	Chr6:108384418-108483226
XLOC_006898	0.011281	0.409043	2.13508	no annotat.	Chr13:50066394-50067804
XLOC_025335	0.0112936	0.4546	5.08002	GBP7	Chr3:54031911-54060955
XLOC_022570	0.0112936	0.464176	1.1198	CPEB3	Chr26:13490158-13764233
XLOC_012072	0.0112984	-0.283707	4.43765	MRPS12	Chr18:48905757-48940637
XLOC_018693	0.0113059	-0.363523	9.9698	RPL29	Chr22:49497952-49533582
XLOC_031840	0.0113275	-0.285474	7.79565	PALM	Chr7:44919278-44940803
XLOC_003655	0.0113459	-0.32477	6.88583	C11H9orf16	Chr11:98801724-98824175
XLOC_027755	0.0113756	-0.244594	6.28225	FASTK	Chr4:114450702-114455259
XLOC_030227	0.0114027	0.368578	4.30525	SEC24D	Chr6:7651866-7767010
XLOC_029478	0.0114074	-0.429366	1.62574	ACRBP	Chr5:104153990-104161648
XLOC_005313	0.0114175	0.282595	4.28169	NUPL1	Chr12:34141653-34171742
XLOC_026997	0.0114289	0.296491	4.44983	DLD	Chr4:49230947-49340000
XLOC_009750	0.011461	0.295992	6.10584	PRRC2C	Chr16:39843415-39939100
XLOC_010404	0.0114665	0.272692	4.14931	ZNF281	Chr16:81038655-81042259
XLOC_005362	0.0115116	0.342346	3.28042	RNF219	Chr12:54102933-54147844
XLOC_015881	0.0115259	0.316149	5.41972	LOC615263	Chr2:128302919-128309203
XLOC_022331	0.0115278	0.314632	3.58599	SLC35G1	Chr26:15233564-15257904
XLOC_026911	0.0115613	0.323653	4.40976	C1GALT1	Chr4:15183793-15232135
XLOC_018131	0.0116183	0.250787	5.03374	DICER1	Chr21:61508627-61560046
XLOC_033769	0.0116231	0.397397	3.6274	HSDL2	Chr8:103451983-103512717
XLOC_029918	0.0116276	-0.482374	1.11558	no annotat.	Chr5:69161760-69252680
XLOC_030775	0.0116276	0.347462	3.01758	AASDH	Chr6:73351378-73538894
XLOC_022670	0.0116903	0.290642	4.57265	SMNDC1	Chr26:31041195-31152181
XLOC_004056	0.0117187	0.241933	6.64212	RAB1A	Chr11:63401907-63458769
XLOC_008324	0.0117221	-0.473526	2.34363	no annotat.	Chr15:47405862-47409239
XLOC_013999	0.0117337	-0.341766	10.5034	RPL19	Chr19:40327030-40591929
XLOC_003824	0.011778	-0.279685	6.87532	COX5B	Chr11:2916016-2918064
XLOC_013781	0.011778	-0.241297	5.67925	DPH1,OVCA2	Chr19:23636130-23646342
XLOC_023382	0.011778	0.256493	5.18811	RAB4A	Chr28:200711-253758
XLOC_002527	0.011778	0.421959	2.05552	MAP4K5	Chr10:43356242-43484951
XLOC_020866	0.0118066	0.413207	2.68381	SOCS6	Chr24:7299122-7329249
XLOC_030448	0.0118293	0.385215	4.16214	DCK	Chr6:88049368-88077488
XLOC_021225	0.0118383	-0.250203	6.67361	NDUFB10	Chr25:1517625-1520287
XLOC_016117	0.0118383	0.496799	3.69632	TRAK2	Chr2:90302814-90424772
XLOC_024695	0.0119149	-0.408961	2.01827	TNNT3	Chr29:50218447-50233948
XLOC_034227	0.0119161	-0.54709	-0.612497	LOC513329	Chr8:103906599-103912999
XLOC_001153	0.0119161	-0.43537	1.55517	no annotat.	Chr1:6145091-6150068
XLOC_012180	0.0119161	-0.244864	7.19926	GEMIN7,PPP1R37	Chr18:53154241-53207223
XLOC_033689	0.0119161	0.31498	3.9508	C8H9orf102,LOC789977	Chr8:83978629-84137079
XLOC_000742	0.0119161	0.66229	-0.458176	LRRC58	Chr1:65679710-65700685
XLOC_013095	0.0119365	-0.280542	4.05786	ZNF524	Chr18:62388681-62409085
XLOC_020715	0.0119858	0.249678	4.68089	ABHD3	Chr24:34929141-34978132
XLOC_010941	0.0119921	0.333221	5.32503	CLIP1	Chr17:55245236-55360554
XLOC_023928	0.012023	-0.253871	4.75053	C29H11orf75	Chr29:1279486-1354118
XLOC_024165	0.0120956	-0.245533	5.10971	GPR137	Chr29:43202102-43206667
XLOC_031608	0.012117	-0.377413	9.0161	RPS28	Chr7:18198991-18200124
XLOC_001015	0.0121463	0.252805	5.76994	BRWD1	Chr1:140739750-140863405
XLOC_014749	0.0121474	-0.256917	6.176	MIEN1	Chr19:40747363-40748775
XLOC_030340	0.0121474	0.266517	4.68338	ANAPC4	Chr6:46471812-46505056
XLOC_027062	0.0121474	0.535245	2.17678	FKBP14	Chr4:66758678-66770728
XLOC_005234	0.0121591	0.266356	4.34317	SUCLA2	Chr12:17882540-17930961
XLOC_013519	0.0122421	-0.674868	0.382793	no annotat.	Chr18:61171911-61922105
XLOC_034861	0.0122421	-0.389074	10.5023	RPS12	Chr9:71974859-71978201
XLOC_012484	0.0122421	-0.349497	10.4677	RPS5	Chr18:65845924-65851516
XLOC_007296	0.0122421	0.250184	5.64722	YTHDF3	Chr14:29830348-29864754
XLOC_028377	0.0122488	-0.256349	4.71956	DTX3	Chr5:56199888-56205148
XLOC_000947	0.0122488	0.24909	4.88258	HPS3	Chr1:119944120-119985582
XLOC_016368	0.0122598	-0.500816	-0.173018	NBL1	Chr2:133502439-133644711
XLOC_004372	0.0122598	-0.261556	5.06	MRPS2	Chr11:106447319-106450536
XLOC_016463	0.0122607	-0.496339	0.0268766	no annotat.	Chr2:61091722-61094742
XLOC_029010	0.0122866	0.2701	4.49559	ATF1	Chr5:29272369-29336698
XLOC_033924	0.0123408	0.276269	4.424	CDC37L1	Chr8:39930088-40253322
XLOC_006273	0.0123507	-0.507969	0.745437	no annotat.	Chr13:12556262-12563931
XLOC_013379	0.0123507	-0.355783	3.80724	no annotat.	Chr18:49080518-49081004
XLOC_022465	0.0123507	0.26658	4.51779	SLC18A2	Chr26:37895809-38021120
XLOC_027277	0.0123997	-0.452881	1.32275	CLCN1	Chr4:107518110-107556568
XLOC_035983	0.0123997	0.384933	3.16402	CYSLTR1	ChrX:79070328-79073625
XLOC_027514	0.0123997	0.407931	1.07365	MET	Chr4:51910933-52089573
XLOC_011231	0.0123997	0.414925	2.31444	PLK4	Chr17:30185754-30202777
XLOC_015266	0.0124672	-0.463338	0.223773	no annotat.	Chr19:34580582-34582029
XLOC_028706	0.0124672	-0.366533	2.96396	C5H12orf53	Chr5:104114172-104118283
XLOC_032135	0.0124672	0.281957	6.05463	PAM	Chr7:104321897-104502046
XLOC_015624	0.0124672	0.317802	6.59099	GLS	Chr2:79798141-79939242
XLOC_027092	0.0124672	0.360678	3.33707	OSBPL3	Chr4:71296752-71496375
XLOC_003236	0.0124674	-0.37778	7.98768	RPL31	Chr11:6003176-6008528
XLOC_034229	0.0125041	-0.465645	0.802617	no annotat.	Chr8:104099644-104101517
XLOC_029035	0.0125041	-0.401807	2.28257	CACNB3	Chr5:31116842-31126056
XLOC_031688	0.0125135	-0.451393	1.32726	no annotat.	Chr7:22400494-22409088
XLOC_024297	0.0125135	-0.31192	5.1459	POLR2L	Chr29:50689637-50694425
XLOC_032128	0.0125188	0.256706	7.55915	LNPEP	Chr7:98783882-98886653
XLOC_036059	0.0125336	-0.32996	2.80262	CCDC120	ChrX:92215157-92231396
XLOC_034742	0.0125336	0.240051	5.1753	HDAC2	Chr9:36918371-36953272
XLOC_009281	0.0125561	-0.254926	4.8212	THYN1	Chr15:84777777-84860723
XLOC_001952	0.0125561	0.243009	5.03523	ACTR10	Chr10:70761696-70788174
XLOC_025382	0.0125561	0.277386	4.56539	ZZZ3	Chr3:67230335-67614628
XLOC_022929	0.0125561	0.607158	-0.45526	no annotat.	Chr26:51283210-51284959
XLOC_036157	0.0125603	0.296035	4.53562	DYNLT3	ChrX:111023273-111034499
XLOC_010436	0.0125634	-0.448797	2.21131	no annotat.	Chr16:2184533-2217645
XLOC_032784	0.0125634	0.265175	5.27725	DCTN4	Chr7:64074617-64108372
XLOC_028332	0.0125703	0.422212	1.88627	PTPRR	Chr5:42837596-43112815
XLOC_022892	0.0125814	-0.651938	-0.39289	no annotat.	Chr26:42576593-42578916
XLOC_009127	0.0125814	-0.427259	1.6943	no annotat.	Chr15:74593673-74608543
XLOC_018574	0.0126029	-0.408774	2.58224	C22H3orf39	Chr22:15688176-15708180
XLOC_018871	0.012603	-0.240128	5.26884	MLH1	Chr22:10492107-10586039
XLOC_023611	0.012603	0.306693	6.28481	LYST	Chr28:8415515-8570562
XLOC_032660	0.0126565	-0.287036	5.02856	UQCR11	Chr7:45592772-45595693
XLOC_028318	0.0126565	0.407059	2.67989	PUS7L	Chr5:36906040-36929046
XLOC_012896	0.0126784	-0.349452	2.90362	PPP1R13L	Chr18:53432592-53447531
XLOC_004905	0.0126837	-0.376528	2.51174	LOC100138474	Chr12:9298550-9340478
XLOC_028307	0.0127208	0.371413	3.44267	RPAP3	Chr5:32758083-32797457
XLOC_025607	0.0127277	-0.282744	4.64969	C3H1orf212	Chr3:111426911-111431173
XLOC_034891	0.0127499	0.283611	4.77206	PHACTR2	Chr9:82229691-82348143
XLOC_015691	0.0127554	0.277635	4.56037	PIKFYVE	Chr2:96978986-97064084
XLOC_015819	0.0127554	0.292485	8.92636	PTP4A2	Chr2:122333452-122373380
XLOC_026771	0.0127766	-0.685641	-0.977806	no annotat.	Chr3:98845194-98846740
XLOC_027728	0.0127998	-0.462719	1.04265	NOBOX	Chr4:108485672-108494755
XLOC_033563	0.0127998	-0.247245	5.80913	TESK1	Chr8:60207471-60236205
XLOC_027896	0.0127998	0.487457	-0.0154968	no annotat.	Chr4:66350824-66354722
XLOC_023060	0.0128374	0.387572	2.0939	ADAM9	Chr27:33804291-33897036
XLOC_029536	0.0128772	-0.277801	4.43906	BAIAP2L2,PLA2G6	Chr5:110373375-110462598
XLOC_019141	0.012878	-0.415965	2.16793	no annotat.	Chr22:172349-174098
XLOC_001965	0.0128926	0.388484	1.49802	C10H14orf135	Chr10:72564336-72602776
XLOC_005916	0.012929	0.275604	3.92383	PRNP	Chr13:47400412-47418508
XLOC_016893	0.0129456	0.338642	2.6466	C20H5orf34	Chr20:31317802-31350917
XLOC_026097	0.0130241	0.416683	7.08844	LOC512486	Chr3:54252909-55046957
XLOC_007755	0.01303	0.423504	2.63251	PDP1	Chr14:72678589-72687062
XLOC_035102	0.0130319	0.288931	3.87885	LOC100336714	Chr9:44242017-44307625
XLOC_003546	0.0130733	-0.345163	3.28481	HS1BP3	Chr11:78277226-78323260
XLOC_010825	0.0130733	0.27318	3.93268	SLC10A7	Chr17:11923401-12252710
XLOC_004217	0.0130799	0.258724	6.16665	RC3H2	Chr11:94002009-94064900
XLOC_006207	0.0131439	0.251723	6.04313	NCOA3	Chr13:76820056-77005009
XLOC_028202	0.0131838	-0.280061	5.56893	no annotat.	Chr5:26529765-26530199
XLOC_021247	0.0132006	0.229514	5.09949	PDPK1	Chr25:2057678-2102422
XLOC_030416	0.0132006	0.238759	5.69396	SRP72	Chr6:73351378-73538894
XLOC_010342	0.0132022	0.237893	6.8845	IVNS1ABP	Chr16:67764139-67785868
XLOC_033959	0.013211	0.36603	3.3927	RFK	Chr8:52736712-52778625
XLOC_028866	0.013225	-0.259992	4.20693	ADM2,LOC787888,MIOX	Chr5:119895506-120032069
XLOC_012601	0.0132649	0.227677	5.1902	ITFG1	Chr18:15625431-15929117
XLOC_006361	0.0132649	0.273799	5.43699	RAB18	Chr13:37303356-37331999
XLOC_023565	0.0132972	0.40023	3.32618	CXCL12	Chr28:45410624-45439844
XLOC_033494	0.0133889	-0.372969	2.37616	LOC100139891	Chr8:37979902-38428477
XLOC_005004	0.0133889	0.352708	2.5506	LNX2	Chr12:32604815-32647662
XLOC_011162	0.01339	0.263968	3.98505	ARFIP1	Chr17:4732227-4868839
XLOC_025257	0.013412	0.350966	3.96661	DRAM2	Chr3:32376344-32410158
XLOC_029015	0.0134686	-0.260733	5.3737	C5H12orf62	Chr5:29951869-29958141
XLOC_000917	0.0134686	0.24361	6.09637	TIPARP	Chr1:111829353-111857046
XLOC_028667	0.0134727	0.269532	4.84498	CD69	Chr5:100740573-100747670
XLOC_034070	0.0134768	-0.31195	10.0186	no annotat.	Chr8:73085148-73095773
XLOC_023193	0.0134857	0.531185	0.442331	no annotat.	Chr27:24184452-24192967
XLOC_030852	0.0135198	0.232189	6.73589	LOC100849029	Chr6:94170227-94218518
XLOC_026996	0.0135198	0.296784	4.20892	CBLL1	Chr4:49035843-49055160
XLOC_021304	0.0135349	-0.272545	4.89282	METTL22	Chr25:7563333-7582179
XLOC_011869	0.0135842	0.25373	4.57874	RSPRY1	Chr18:25295241-25332390
XLOC_034911	0.0135842	0.409852	2.62679	LOC100847942	Chr9:87965066-88046821
XLOC_012556	0.0136979	-0.423182	2.03745	no annotat.	Chr18:11581977-11760813
XLOC_025293	0.0137052	0.271398	4.25813	DPH5	Chr3:42282663-42454436
XLOC_028188	0.0137091	0.285972	3.80887	VEZT	Chr5:25031552-25103048
XLOC_004046	0.0137475	0.252265	6.21807	XPO1	Chr11:60068093-60112020
XLOC_021194	0.0137546	-0.243386	5.33071	SOLH	Chr25:474298-485427
XLOC_032905	0.0137774	0.266038	4.30757	FBXL17,LOC523504	Chr7:109540944-110096925
XLOC_019869	0.0137987	-0.349642	9.94224	RPS10	Chr23:8434515-8441544
XLOC_022691	0.0138332	0.312188	3.52885	PDZD8	Chr26:37895809-38021120
XLOC_010467	0.0138337	-0.528804	0.75437	no annotat.	Chr16:4379562-4382332
XLOC_009723	0.0138696	0.275059	4.66449	ZNF238	Chr16:33912645-33931300
XLOC_001813	0.0138818	-0.525853	0.144739	ITPKA	Chr10:37035179-37043518
XLOC_028509	0.0139014	0.265492	4.03234	HMGXB4	Chr5:73866780-73902461
XLOC_003977	0.0139037	-0.265428	3.96982	BCL11A	Chr11:43071975-43174485
XLOC_026386	0.0139106	0.433541	2.15756	no annotat.	Chr3:118620835-118627038
XLOC_021497	0.0139266	-0.25222	4.55524	NSUN5	Chr25:34332033-34356206
XLOC_025326	0.0140785	0.311983	3.47327	TGFBR3	Chr3:51661003-51870036
XLOC_001572	0.0140909	0.356189	4.35562	GNPNAT1	Chr10:11296786-11399972
XLOC_019703	0.0141111	-0.47305	1.23508	no annotat.	Chr23:31514250-31516294
XLOC_032188	0.0141137	-0.30524	4.83949	CRTC1	Chr7:4362476-4447524
XLOC_030629	0.0141155	0.236695	5.36155	SEC24B	Chr6:16977854-17058928
XLOC_014094	0.0141262	-0.310515	4.34289	ADAM11,DBF4B	Chr19:45074830-45135302
XLOC_003319	0.0141262	0.625987	1.63504	SULT6B1	Chr11:19621349-19645522
XLOC_023442	0.0141346	0.249899	6.51747	LOC100295417	Chr28:13901984-13920905
XLOC_035240	0.0142147	0.391955	2.05254	LATS1	Chr9:87965066-88046821
XLOC_036613	0.0142761	0.393723	6.59562	SH3BGRL	ChrX:70399108-70527423
XLOC_016902	0.0142865	0.239571	5.60717	OXCT1	Chr20:32683878-32849864
XLOC_011307	0.0142865	0.257335	4.90995	ATP6V0A2	Chr17:54200503-54241005
XLOC_006546	0.0142874	-0.245866	5.69146	FAM110A	Chr13:60795476-60812361
XLOC_016177	0.0144961	0.30114	4.03099	USP37	Chr2:107169755-107245924
XLOC_005342	0.0144961	0.315539	3.81333	LOC100847194	Chr12:48819734-48825641
XLOC_005833	0.0145123	0.472092	1.02247	LOC787578	Chr13:32530316-32645041
XLOC_019731	0.014525	0.257744	7.99867	C23H6orf62	Chr23:32820837-32849025
XLOC_017053	0.0145603	0.280406	4.59678	SREK1	Chr20:13388718-13436431
XLOC_004611	0.0145657	-0.581282	-0.613071	no annotat.	Chr11:48920432-48922435
XLOC_012127	0.0145809	-0.246811	6.53489	ZNF574	Chr18:51462037-51507408
XLOC_014351	0.014581	0.286279	4.07722	TRIM37	Chr19:10165550-10317934
XLOC_013098	0.0146202	-0.327875	9.31823	RPL28	Chr18:62547218-62549950
XLOC_032166	0.0146202	-0.257327	4.79616	IBA57	Chr7:2868669-2879155
XLOC_023073	0.0146312	-0.367722	2.68957	no annotat.	Chr27:36530005-36636669
XLOC_024583	0.0146736	-0.265016	5.20584	BAD	Chr29:43170418-43201979
XLOC_021855	0.0146752	-0.32293	5.04508	BCL7C	Chr25:27214941-27222142
XLOC_016179	0.0147069	-0.229983	5.34733	RNF25	Chr2:107346273-107355585
XLOC_014365	0.0147288	0.245106	4.86183	PPM1D	Chr19:12600472-12662410
XLOC_031914	0.0149105	0.406643	1.79818	EGR1	Chr7:51438726-51442608
XLOC_034240	0.014919	-0.314723	3.90618	LOC533033	Chr8:105331194-105423107
XLOC_001972	0.014948	0.233053	5.88516	HIF1A	Chr10:74095728-74143269
XLOC_035725	0.014977	-0.641693	1.55167	LOC786942	ChrX:17305527-17770802
XLOC_024316	0.014977	-0.297433	4.26386	HRAS	Chr29:50887354-51193811
XLOC_032161	0.0149813	-0.244078	5.7334	RNF187	Chr7:2441174-2457284
XLOC_031668	0.0150773	-0.248316	6.30839	MATK	Chr7:21421197-21429294
XLOC_027262	0.0151051	-0.347231	4.73106	PRSS2	Chr4:106385706-106923617
XLOC_021022	0.0151201	0.231964	5.73567	VPS4B	Chr24:62115426-62204988
XLOC_021314	0.0151623	-0.254829	8.23786	CIITA	Chr25:9604333-9663428
XLOC_034017	0.0151635	0.260743	4.40265	TSTD2	Chr8:63180882-63365718
XLOC_001070	0.0152301	-0.701817	-1.54047	C1H21orf56	Chr1:147600281-147616093
XLOC_008152	0.0152498	0.253763	6.61837	DIXDC1	Chr15:22583397-22664165
XLOC_017050	0.01526	0.277354	4.75467	SLC30A5	Chr20:10454572-10487806
XLOC_031392	0.0152818	-0.328819	2.99865	CERS1,GDF1	Chr7:4244957-4266127
XLOC_015657	0.0152818	0.220892	6.27227	CFLAR	Chr2:90119501-90176435
XLOC_030845	0.0152818	0.240297	5.46324	SCARB2	Chr6:92797816-92879565
XLOC_027104	0.0152818	0.539762	1.26297	GTPBP10	Chr4:75013818-75132919
XLOC_012032	0.0152837	-0.255788	6.45559	PSENEN	Chr18:46620835-46648029
XLOC_026945	0.0153041	-0.270586	4.17213	C4H7orf30	Chr4:32057861-32077036
XLOC_023652	0.0153041	0.503381	0.285676	DNA2	Chr28:24965689-25005002
XLOC_028300	0.0153704	0.241283	4.54126	SENP1	Chr5:32357408-32413813
XLOC_010394	0.0153737	0.333048	3.56167	ZBTB41	Chr16:78002994-78041752
XLOC_003266	0.015377	-0.331875	2.68659	LOXL3	Chr11:10071900-10093086
XLOC_018141	0.0153966	0.402073	2.22149	CCDC85C	Chr21:66143729-66253519
XLOC_001564	0.0154168	0.30622	4.50103	SCAMP1	Chr10:9369301-9527328
XLOC_032583	0.0154494	-0.228758	6.41942	FAM193B	Chr7:40376344-40409145
XLOC_024626	0.0155459	-0.275888	6.38528	PACS1	Chr29:44818904-44949903
XLOC_013913	0.0155459	-0.250784	6.15779	TOM1L2	Chr19:35158486-35230243
XLOC_022473	0.0155459	0.234555	4.74825	INPP5F	Chr26:40195267-40291571
XLOC_017566	0.0155459	0.281988	5.00948	UBE2Q2	Chr21:31649516-31712641
XLOC_011310	0.0155807	0.380374	2.85157	GTF2H3	Chr17:54276037-54297289
XLOC_011527	0.0156076	-0.255943	4.80048	TXNRD2	Chr17:74887062-74913613
XLOC_000098	0.0156076	0.280342	4.10262	CHMP2B	Chr1:34969557-35004357
XLOC_017873	0.0156426	0.304617	3.5769	ASB7	Chr21:6150467-6206228
XLOC_026129	0.0156722	0.31477	5.28253	LOC508347	Chr3:66306915-66325202
XLOC_000238	0.0157207	0.318871	3.54743	PIGX	Chr1:71834049-71864425
XLOC_012694	0.0157231	-0.511239	-0.558978	no annotat.	Chr18:35589907-35634632
XLOC_006089	0.0158561	-0.249801	6.5939	MAP1LC3A	Chr13:64495735-64498911
XLOC_025619	0.0158736	-0.334745	3.91241	no annotat.	Chr3:113785465-113868153
XLOC_029599	0.0158997	-0.238638	4.87995	MCAT	Chr5:114574618-114588218
XLOC_015768	0.0158997	0.396095	2.09148	FBXO36	Chr2:118772976-118917914
XLOC_014868	0.0159134	0.929988	1.68816	SLC4A1	Chr19:44690969-44708401
XLOC_015595	0.015935	0.26802	8.48837	ACTR3	Chr2:65766504-65913737
XLOC_018615	0.0159576	0.246017	5.19842	RYBP	Chr22:29307067-29396471
XLOC_020804	0.0159784	0.344347	4.91983	RAB27B	Chr24:54653891-54721235
XLOC_036173	0.0160175	0.269522	5.13833	C9HXorf21	ChrX:118258631-118274458
XLOC_021214	0.016029	-0.424799	1.76979	LOC100847576	Chr25:1054500-1113145
XLOC_010357	0.016029	-0.315512	4.00656	no annotat.	Chr16:71027463-71144896
XLOC_010894	0.0160563	0.359855	2.49478	ZNF26	Chr17:44994478-45025501
XLOC_018663	0.0160587	0.246162	5.56779	ARHGEF3	Chr22:44562454-44880246
XLOC_007508	0.0161218	-0.256581	4.52177	EXOSC4	Chr14:1947197-1949139
XLOC_036292	0.0161218	0.298075	5.06332	IL13RA1	ChrX:3040190-3100688
XLOC_028547	0.0161218	0.507489	2.37163	no annotat.	Chr5:77603061-77711557
XLOC_027552	0.0161561	0.254374	4.90153	ZNRF2	Chr4:66355191-66456654
XLOC_016939	0.0161862	0.303539	3.51886	MTMR12	Chr20:41377192-41445387
XLOC_015823	0.0162207	-0.454273	0.827776	LOC506672	Chr2:122496702-122533253
XLOC_016154	0.0162207	0.227799	5.01584	LANCL1	Chr2:98617454-98666617
XLOC_008480	0.0162251	0.277373	3.79102	C15H11orf30	Chr15:56633385-56716293
XLOC_025346	0.0163185	0.307248	4.8425	LOC100336443,LOC100336669,LOC783604	Chr3:54252909-55046957
XLOC_015548	0.0163255	0.532924	0.54569	FRZB	Chr2:13723747-13761864
XLOC_025181	0.0163332	-0.340388	2.73647	ANKRD34A	Chr3:21502095-21522339
XLOC_023687	0.0163375	0.253571	4.8492	PPP3CB	Chr28:29590994-29602006
XLOC_027572	0.0163623	0.258942	4.99033	NFE2L3	Chr4:70209061-70246094
XLOC_018793	0.0163641	-0.33872	10.064	RPL32	Chr22:56985248-56989014
XLOC_021857	0.0164009	-0.27708	4.32463	LOC100300816	Chr25:27227589-27342354
XLOC_017016	0.0164009	0.265819	6.93641	DUSP1	Chr20:4449105-4452189
XLOC_010328	0.0164165	0.246731	5.02382	RNASEL	Chr16:65091475-65115637
XLOC_013674	0.0164196	-0.240648	4.87598	MRM1	Chr19:13248464-13263608
XLOC_005363	0.01644	0.255689	5.04893	RBM26	Chr12:54769062-54851760
XLOC_003771	0.0164952	-0.309161	3.87338	CLIC3	Chr11:106229011-106233859
XLOC_035338	0.0165378	-0.608002	-0.542166	no annotat.	Chr9:10628858-10629812
XLOC_012939	0.0165378	-0.289596	4.14221	CCDC114	Chr18:55450816-55479278
XLOC_002521	0.0166126	-0.369945	2.30281	no annotat.	Chr10:43067715-43072133
XLOC_012372	0.0166126	-0.23457	5.55633	FIZ1,ZNF579	Chr18:62388681-62409085
XLOC_021950	0.0166126	-0.221454	6.85391	C25H7orf59	Chr25:36778152-36840045
XLOC_021136	0.0166126	0.447845	0.527744	no annotat.	Chr24:47165634-47166522
XLOC_031527	0.0166442	-0.224244	7.00882	C7H19orf43	Chr7:13896309-13899369
XLOC_004852	0.016655	-0.589428	-0.148267	no annotat.	Chr11:104449580-104452123
XLOC_027342	0.016655	-0.267644	4.0778	AGAP3	Chr4:114460928-114518532
XLOC_025277	0.016655	0.317582	3.00254	WDR47	Chr3:34446173-34507988
XLOC_009680	0.0166724	0.240581	5.65802	IARS2	Chr16:24285716-24433807
XLOC_001636	0.0167193	-0.268054	4.99126	FAM158A	Chr10:20844403-20846745
XLOC_000646	0.0167984	0.25925	5.74821	USP25	Chr1:20657832-20871441
XLOC_022871	0.0168692	-0.670055	-1.48849	no annotat.	Chr26:31864894-32369597
XLOC_024948	0.0168962	0.367069	7.52609	FCGR3A	Chr3:7996423-8005416
XLOC_021825	0.0169137	-0.28301	5.06484	SLX1A	Chr25:26385987-26392235
XLOC_004315	0.0169137	-0.273687	7.80421	LOC100335754	Chr11:104181959-104185625
XLOC_020670	0.0169186	0.601712	-0.487084	SYT4	Chr24:12950390-12960189
XLOC_036238	0.0169258	0.228916	6.25935	AP1S2	ChrX:134873380-135124818
XLOC_023267	0.0170044	-0.270769	4.23796	UBE2E2	Chr27:42203433-42410135
XLOC_032770	0.0170044	0.236518	7.26837	CSNK1A1	Chr7:62843823-62908408
XLOC_000592	0.0170044	0.255023	7.22044	SON	Chr1:1223604-1264762
XLOC_023190	0.0170453	-0.248897	5.71674	LOC533821	Chr27:23459671-23602157
XLOC_036199	0.0170453	0.367268	2.72526	KLHL15	ChrX:126274831-126308327
XLOC_026165	0.0171001	0.248652	4.57316	LEPROT	Chr3:80243078-80254578
XLOC_032664	0.017101	-0.243413	6.19473	KLF16	Chr7:45787497-45801206
XLOC_003278	0.0171144	-0.366552	2.33811	SLC4A5	Chr11:10283281-10430948
XLOC_001887	0.0171144	0.266821	6.79288	CCPG1	Chr10:54989165-55112530
XLOC_019054	0.0171752	-0.268789	5.83147	PTPN23	Chr22:52818929-52844837
XLOC_008479	0.0171752	0.222388	4.696	UVRAG	Chr15:55991929-56320323
XLOC_010739	0.0172218	-0.47207	1.08241	no annotat.	Chr16:72928932-72929157
XLOC_010740	0.0172665	-0.535577	1.30299	no annotat.	Chr16:72929476-72969909
XLOC_014896	0.017291	0.228509	5.38143	NSF	Chr19:46080349-46228623
XLOC_023196	0.0173067	0.340597	3.00847	no annotat.	Chr27:24632745-24794742
XLOC_028312	0.0173333	0.267871	7.10983	SLC38A2	Chr5:34028493-34043018
XLOC_004365	0.0173689	-0.298412	4.52737	PHPT1	Chr11:106334243-106335688
XLOC_013921	0.017405	-0.267474	4.04631	TNFRSF13B	Chr19:35688934-35727005
XLOC_001790	0.017405	0.380509	3.23842	THBS1	Chr10:35314024-35329297
XLOC_035546	0.0174755	0.614437	-0.873408	no annotat.	Chr9:87546152-87547442
XLOC_017056	0.017522	0.287014	4.41324	C20H5orf44	Chr20:13851594-13891638
XLOC_016818	0.0175263	-0.545322	-0.40769	no annotat.	Chr20:8019231-8022619
XLOC_000878	0.0175692	0.36931	3.1941	FNDC3B	Chr1:95887973-96246448
XLOC_022198	0.0175816	-0.438368	0.81232	no annotat.	Chr25:33106365-33110293
XLOC_007656	0.0175853	0.250789	5.46633	UBE2W	Chr14:39227323-39295127
XLOC_013045	0.0175853	0.345765	2.90963	LOC787858	Chr18:59397047-59555387
XLOC_007593	0.0176038	0.236044	5.78114	RB1CC1	Chr14:23147810-23187839
XLOC_016636	0.0176242	-0.397713	1.36264	no annotat.	Chr2:122214809-122219047
XLOC_027626	0.0176337	0.535723	0.49125	CADPS2	Chr4:87522148-88100974
XLOC_013775	0.0176378	-0.48683	0.531073	DOC2B	Chr19:23041883-23073101
XLOC_030526	0.0177479	-0.408212	1.41186	CPZ	Chr6:106365256-107356641
XLOC_027323	0.0177763	-0.260701	6.52798	ATP6V0E2,C4H7orf29,LRRC61,ZNF862	Chr4:113495055-113564130
XLOC_022336	0.0177763	0.338211	3.681	HELLS	Chr26:15857420-15900038
XLOC_023424	0.0177941	0.224517	5.16675	GPR137B	Chr28:8887646-8948041
XLOC_025998	0.0177941	0.252873	5.56827	CEPT1	Chr3:32267328-32376281
XLOC_023450	0.0177941	0.394114	3.53378	CDK1	Chr28:16620117-16670621
XLOC_035972	0.0177942	0.345853	3.13398	CHM	ChrX:74152222-74401974
XLOC_024281	0.0178436	-0.302024	3.2341	no annotat.	Chr29:49862069-49867349
XLOC_012908	0.0178817	-0.33805	2.62659	DMWD	Chr18:53770820-53777767
XLOC_028892	0.0178817	0.263602	4.65423	KRR1	Chr5:4974614-5034909
XLOC_000943	0.0179076	0.342563	2.817	TSC22D2	Chr1:118611995-118658143
XLOC_001007	0.0180183	0.251677	5.10576	DNAJC13	Chr1:138139495-138305752
XLOC_016133	0.0180183	0.266556	4.61065	KLF7	Chr2:95776539-95903645
XLOC_001896	0.018065	0.276794	4.51694	MYO5A	Chr10:57953156-58158621
XLOC_025842	0.0180806	0.259164	6.65688	ATP8B2	Chr3:16268504-16290557
XLOC_007232	0.0181119	0.247031	7.97597	FAM49B	Chr14:11747235-11871731
XLOC_021197	0.018124	-0.253841	5.29885	PIGQ	Chr25:499865-512146
XLOC_021914	0.0181972	-0.585944	-1.1171	STYXL1	Chr25:34734588-34779637
XLOC_021938	0.0181972	-0.455937	1.15796	ACTL6B	Chr25:36459673-36470077
XLOC_021320	0.0181972	-0.321867	3.19585	no annotat.	Chr25:10349889-10355284
XLOC_010852	0.0181972	0.220834	5.33654	ELF2	Chr17:18785460-18889866
XLOC_001082	0.0181972	0.230603	4.8905	RUNX1	Chr1:148674032-148949053
XLOC_019732	0.0181972	0.257689	3.99177	TDP2	Chr23:32849317-32861446
XLOC_035934	0.0181972	0.309121	3.62533	NXT2	ChrX:62392195-62399515
XLOC_006261	0.0181972	0.391129	2.48463	ESF1	Chr13:7466617-7532601
XLOC_012038	0.018203	-0.225132	5.97615	HCST	Chr18:46776959-46801139
XLOC_023117	0.018203	0.400802	1.23039	LOC100140788,LOC100847851	Chr27:4788305-4992489
XLOC_023614	0.0182266	0.239427	5.4062	ERO1LB	Chr28:8948144-9026595
XLOC_012254	0.0182338	-0.245699	5.98721	FLT3LG	Chr18:56383335-56393414
XLOC_031140	0.0182368	0.37697	1.76098	no annotat.	Chr6:71176299-71181529
XLOC_011192	0.0182642	0.249872	4.96733	ABCE1	Chr17:13332682-13448036
XLOC_002156	0.0182642	0.290061	3.65121	PTGER2	Chr10:11771218-11788939
XLOC_032118	0.0182811	0.291332	3.95633	LOC100848728	Chr7:95471315-95483556
XLOC_018089	0.0183192	-0.275606	4.3154	ELL3	Chr21:55947479-55950835
XLOC_023703	0.0183447	0.483987	0.922702	DLG5	Chr28:33719656-33842951
XLOC_027652	0.0183626	-0.307909	4.39493	KCP	Chr4:93655185-93702873
XLOC_027003	0.0183724	0.518071	-0.562351	EPDR1	Chr4:50028935-50066473
XLOC_015659	0.0183821	0.235546	6.07876	CASP8	Chr2:90232308-90301821
XLOC_015511	0.0183841	-0.226958	6.35472	PTPN18	Chr2:1263537-1282767
XLOC_021879	0.0184619	0.44129	2.63859	no annotat.	Chr25:28175111-28228251
XLOC_014592	0.0184628	-0.320956	3.31602	LSMD1	Chr19:28158276-28179510
XLOC_010923	0.0184758	-0.37208	1.43513	CCDC92	Chr17:53845961-54039853
XLOC_037114	0.0185368	-0.60541	-0.445839	no annotat.	ChrX:72279680-72281268
XLOC_016908	0.0185368	0.290083	3.86187	TTC33	Chr20:33721531-33758433
XLOC_003155	0.0185368	0.506694	-0.756348	no annotat.	Chr10:100821707-100823656
XLOC_024444	0.0185503	-0.36373	2.00044	NRGN,VSIG2	Chr29:28583619-28600910
XLOC_001876	0.0185503	0.245408	5.84911	SLTM	Chr10:51410150-51453888
XLOC_035164	0.0185638	0.313138	3.49997	THEMIS	Chr9:66683564-66885928
XLOC_017574	0.0185943	-0.592614	0.42974	CSPG4	Chr21:33574739-33610470
XLOC_019016	0.0186374	-0.281265	3.48844	HYAL3,LOC100138572	Chr22:50602441-50607211
XLOC_011857	0.0186374	0.243039	5.63393	NUDT21	Chr18:24267767-24285877
XLOC_001005	0.0186494	0.286101	4.21536	UBA5	Chr1:137960204-137993315
XLOC_010738	0.0186814	-0.429846	2.64334	no annotat.	Chr16:72928421-72928793
XLOC_016081	0.0187392	0.323291	8.22827	STAT1	Chr2:79798141-79939242
XLOC_011196	0.018745	0.358616	2.28736	GAB1	Chr17:14625985-14753591
XLOC_006284	0.0188394	0.356376	2.59748	LOC100138864	Chr13:16261825-16263590
XLOC_019760	0.018851	0.276974	4.99799	NUP153	Chr23:39534811-39606909
XLOC_003371	0.018851	0.303592	6.90206	SPTBN1	Chr11:37030008-37241388
XLOC_006058	0.0188524	-0.585768	-0.53479	no annotat.	Chr13:62629887-62632449
XLOC_019861	0.0188524	-0.276944	4.41656	C23H6orf125,IP6K3	Chr23:7670105-7820913
XLOC_030525	0.0188524	-0.230914	5.4523	METTL19	Chr6:106365256-107356641
XLOC_016914	0.0188524	0.278608	7.98476	FYB	Chr20:35176777-35350954
XLOC_002586	0.0188524	0.294344	3.67024	LOC100848857	Chr10:60178045-60196353
XLOC_013132	0.0188912	-0.282008	5.62541	NDUFA3	Chr18:63462787-63466106
XLOC_024934	0.0188912	0.222125	5.45995	TMCO1	Chr3:3166437-3225498
XLOC_002761	0.0189334	0.364776	2.57017	GALC	Chr10:100731692-100789873
XLOC_032818	0.0189606	-0.594479	-1.30566	no annotat.	Chr7:70982423-71118399
XLOC_030049	0.0189606	-0.457285	0.874888	no annotat.	Chr5:100859097-100915580
XLOC_024600	0.0189606	-0.267598	6.80923	FAU	Chr29:43990453-43992333
XLOC_022424	0.0189606	-0.233053	6.08672	C26H10orf125,LOC100847891	Chr26:25469309-26398291
XLOC_003904	0.0189606	0.23144	6.77747	PRKD3	Chr11:19701275-19788786
XLOC_017065	0.0189606	0.268531	5.24303	KIF2A	Chr20:16996010-17076669
XLOC_013487	0.0190419	-0.415417	1.34292	no annotat.	Chr18:58631495-58633312
XLOC_001594	0.0190433	0.220833	5.24464	FEM1B	Chr10:15080197-15096834
XLOC_017546	0.0191443	-0.352746	2.09401	LOC100335190	Chr21:28286165-28310752
XLOC_033421	0.0191443	0.356479	3.14836	C8H9orf82	Chr8:17323275-17394973
XLOC_026351	0.0191513	-0.229076	5.38681	NCDN	Chr3:110784490-110793269
XLOC_033474	0.0191513	0.247436	4.56216	HAUS6	Chr8:25149969-25195042
XLOC_026043	0.0191513	0.267475	4.09999	RNPC3	Chr3:39979947-40025969
XLOC_025342	0.0191513	0.358022	3.29895	LOC781596,LOC781675	Chr3:54252909-55046957
XLOC_010778	0.0191513	0.722625	-1.58952	no annotat.	Chr16:80983064-80984519
XLOC_027259	0.0191616	-0.346505	2.75475	LOC100295614	Chr4:106385706-106923617
XLOC_021651	0.0192366	-0.231683	6.12596	SPSB3	Chr25:1351232-1360122
XLOC_025258	0.0192547	0.270482	4.31858	LRIF1	Chr3:32512400-32532420
XLOC_001117	0.019282	0.239054	6.14668	SATB1	Chr1:157163019-157261902
XLOC_002098	0.0193054	0.245769	5.04543	CTDSPL2	Chr10:103899484-103975371
XLOC_011512	0.0193102	-0.262019	5.27452	MZT2B	Chr17:74045265-74491907
XLOC_006243	0.019326	-0.411779	2.36725	no annotat.	Chr13:82118885-82127523
XLOC_003526	0.0193405	0.310306	4.57551	ASXL2	Chr11:73533435-73647323
XLOC_031550	0.0193501	0.499209	-0.669236	no annotat.	Chr7:15473365-15478748
XLOC_001984	0.0193898	0.361458	3.11816	HSPA2	Chr10:76990091-76995848
XLOC_018473	0.0194023	-0.621385	-0.522251	no annotat.	Chr21:70707407-70760657
XLOC_034761	0.0194023	0.265657	7.861	CD164	Chr9:41245262-41258923
XLOC_023955	0.0194401	0.272872	4.05743	SYTL2	Chr29:9806531-9927319
XLOC_012680	0.0194567	-0.499871	-0.672982	ZDHHC1	Chr18:35125633-35146423
XLOC_003216	0.0194714	-0.28055	4.53478	FER1L5	Chr11:2598254-2672003
XLOC_032428	0.0194714	-0.232464	5.35083	ZNF414	Chr7:18343898-18347782
XLOC_032861	0.0194714	0.22712	5.53905	MEF2C	Chr7:90605224-90762103
XLOC_000858	0.0195204	0.226129	5.29452	FXR1	Chr1:86674991-86752016
XLOC_012571	0.01953	-0.249051	5.93403	MVD	Chr18:13879215-13945619
XLOC_002551	0.0195989	0.225056	4.96568	LACTB	Chr10:46958158-46979997
XLOC_028976	0.0196519	-0.285429	6.24978	PFDN5	Chr5:26886090-26890201
XLOC_024611	0.0196519	-0.244402	4.60254	RNASEH2C	Chr29:44544383-44553484
XLOC_031551	0.0196519	-0.231503	6.64277	UBL5	Chr7:15523277-15525379
XLOC_021383	0.0196519	0.234203	5.82784	RBBP6	Chr25:22458224-22493839
XLOC_021763	0.0196519	0.303166	7.68402	ARL6IP1	Chr25:16524397-16550509
XLOC_009226	0.0196577	-0.216316	5.25245	MED19	Chr15:82332691-82363546
XLOC_025595	0.0197081	-0.391446	1.79176	FAM176B	Chr3:110118544-110120286
XLOC_033651	0.0197081	-0.306113	3.63736	no annotat.	Chr8:73064013-73078336
XLOC_012371	0.0197081	-0.281921	3.61617	ZNF784	Chr18:62371837-62374877
XLOC_026058	0.0197081	0.449576	2.27331	SLC35A3	Chr3:43400362-43444722
XLOC_021221	0.0197497	-0.237407	5.9549	MAPK8IP3	Chr25:1304387-1349624
XLOC_016581	0.0197497	0.378706	2.64496	no annotat.	Chr2:116519325-116523393
XLOC_031128	0.0197718	-0.513241	-0.939875	no annotat.	Chr6:70042464-70043914
XLOC_022951	0.0198158	0.283088	3.65166	ZNF705A	Chr27:4996158-5000242
XLOC_034146	0.0199101	0.265755	4.89386	NOL8	Chr8:85355577-85382757
XLOC_031505	0.0199641	-0.237328	5.37223	RFX1	Chr7:12795213-12841092
XLOC_035838	0.0199754	-0.292415	8.75276	SSR4	ChrX:39925544-39929396
XLOC_006254	0.020054	0.226118	5.88599	TMX4	Chr13:532317-593359
XLOC_010409	0.0201243	-0.312825	3.33808	CACNA1S	Chr16:81469819-81527902
XLOC_002507	0.0201302	0.252761	4.58282	UBR1	Chr10:38292176-38448341
XLOC_011059	0.0201405	-0.301202	5.18594	UQCR10	Chr17:71038497-71040694
XLOC_025665	0.020146	-0.263487	8.12331	RNPEPL1	Chr3:120320236-120325132
XLOC_004284	0.0201488	-0.252061	6.56299	PRRC2B	Chr11:101561993-101648823
XLOC_002728	0.0201488	0.247419	4.66324	WDR36	Chr10:87642331-87686698
XLOC_000782	0.0201915	0.220953	5.31777	PCYT1A	Chr1:71416989-71484747
XLOC_031856	0.0201997	-0.26858	5.98844	GPX4	Chr7:45205076-45207498
XLOC_034156	0.0201997	-0.249683	5.10211	NINJ1	Chr8:85931524-85947675
XLOC_032915	0.0202083	-0.483894	-0.216222	no annotat.	Chr7:1354656-1356895
XLOC_012122	0.0202549	-0.231872	5.35833	PAFAH1B3	Chr18:51304726-51311483
XLOC_030828	0.0202642	0.345186	2.10564	COX18	Chr6:89920507-89932633
XLOC_004717	0.0203337	-0.595097	-1.22404	no annotat.	Chr11:71972883-71974452
XLOC_001642	0.0205575	-0.389982	2.10882	ZFHX2	Chr10:21230229-21259438
XLOC_011805	0.0205575	-0.332832	10.2295	RPL13	Chr18:14533126-14538823
XLOC_021237	0.0205575	-0.235874	4.90717	E4F1	Chr25:1752619-1762997
XLOC_027131	0.0205575	0.258244	5.04142	PSMA2	Chr4:78821813-78833336
XLOC_021409	0.0205989	-0.277234	8.12106	YPEL3	Chr25:26451071-26454443
XLOC_002664	0.0206204	0.50245	1.02617	LOC100297513	Chr10:76820113-76857889
XLOC_030684	0.0207581	0.316018	2.95425	LOC100847698	Chr6:37115289-37120550
XLOC_016938	0.0208011	0.228249	5.22592	ZFR	Chr20:41267053-41351901
XLOC_000740	0.0208198	0.21296	5.45177	GSK3B,LOC100847181	Chr1:65240441-65463921
XLOC_020876	0.0208198	0.234288	5.01811	PIK3C3	Chr24:14181961-14347264
XLOC_028659	0.0209061	0.342187	3.68055	CLEC2B	Chr5:100512033-100535785
XLOC_002136	0.0209334	0.621419	3.86961	AGGF1	Chr10:8110406-8159427
XLOC_019078	0.0209474	0.236783	4.92694	SACM1L	Chr22:54199065-54252163
XLOC_028370	0.0209723	-0.266016	4.22135	METTL1	Chr5:56011337-56023807
XLOC_013231	0.0209747	-0.430662	0.309191	no annotat.	Chr18:10943617-10945644
XLOC_011518	0.0209747	-0.234823	5.78759	SLC25A1	Chr17:74633355-74635952
XLOC_018592	0.0209885	-0.218796	6.04248	RPUSD3	Chr22:16923415-16955225
XLOC_019808	0.021102	-0.264474	3.95834	SLC22A23	Chr23:50193327-50331745
XLOC_023739	0.021102	0.243083	7.04095	NCOA4	Chr28:44419192-44441689
XLOC_022647	0.021102	0.437037	1.37278	PCGF6	Chr26:24151937-24183882
XLOC_003985	0.0211072	0.272609	6.18962	RANBP2	Chr11:44509019-44570848
XLOC_036785	0.021134	0.453544	1.52652	GPR34	ChrX:107157274-107536260
XLOC_021490	0.0211409	0.596365	-0.502642	STX1A	Chr25:34053815-34071558
XLOC_012516	0.0211993	0.228462	6.04018	BCNT2	Chr18:2794692-2858887
XLOC_012621	0.0212265	0.56323	-0.260023	no annotat.	Chr18:23960075-24004713
XLOC_015582	0.0212268	0.228077	5.28978	DARS	Chr2:61722148-61790425
XLOC_011003	0.0212446	-0.294085	6.95341	DYNLL1	Chr17:65042595-65045026
XLOC_014006	0.0213083	-0.256265	4.70988	LOC505709	Chr19:40722045-40746517
XLOC_030051	0.0213258	-0.331477	4.42508	no annotat.	Chr5:100859097-100915580
XLOC_035451	0.0213384	-0.569329	-0.0775992	no annotat.	Chr9:60827026-61240933
XLOC_024243	0.0213605	-0.320384	3.12775	CARNS1	Chr29:45947984-45965614
XLOC_019462	0.0213964	-0.234184	7.23589	CNPY3	Chr23:16562932-16574182
XLOC_009718	0.0213989	0.318409	2.94144	TFB2M	Chr16:31552369-31570750
XLOC_016862	0.021441	-0.514839	-0.42853	no annotat.	Chr20:22580082-22609289
XLOC_020503	0.0214697	-0.509382	-0.345237	no annotat.	Chr23:28813848-28920758
XLOC_032655	0.0214794	-0.308059	3.47437	GAMT	Chr7:45433855-45436865
XLOC_005804	0.0215203	0.375262	1.91876	OTUD1	Chr13:24655213-24658469
XLOC_027125	0.021539	-0.220322	5.50908	POLD2	Chr4:77873882-77881765
XLOC_036113	0.021539	0.261437	4.17593	UBQLN2	ChrX:98957953-98961206
XLOC_001407	0.021539	0.527023	-0.574448	no annotat.	Chr1:128085958-128088574
XLOC_032707	0.021644	0.239888	6.1701	ETF1	Chr7:51468816-51503485
XLOC_025956	0.0216909	0.335859	4.64266	FAM46C	Chr3:25664369-25722966
XLOC_030956	0.0217463	-0.461254	0.255441	no annotat.	Chr6:111281075-111325428
XLOC_005879	0.0217763	-0.261574	4.23038	NXT1	Chr13:42396586-42399398
XLOC_034166	0.0218079	-0.434516	3.10422	GADD45G	Chr8:90017445-90018996
XLOC_025677	0.0218079	-0.337781	2.11258	LOC514637	Chr3:121063489-121065288
XLOC_031864	0.0218079	-0.241796	5.47968	NDUFS7	Chr7:45425421-45433440
XLOC_000408	0.0218079	0.466017	0.804555	IGSF10	Chr1:117532035-117953834
XLOC_022638	0.0218116	-0.445375	2.79254	no annotat.	Chr26:22761570-22885230
XLOC_004175	0.021858	0.390917	4.3435	LOC100847768	Chr11:87842279-87881269
XLOC_025893	0.0218589	-0.218566	5.31379	SCNM1	Chr3:19684359-19686996
XLOC_028133	0.0218598	0.35157	3.54979	LOC781850	Chr5:1278003-1294735
XLOC_006359	0.021884	0.224447	7.05207	WAC	Chr13:36369978-36450950
XLOC_028919	0.0219311	0.245544	5.86963	DUSP6	Chr5:19275575-19281491
XLOC_028766	0.0219959	0.322731	2.81902	H1F0	Chr5:110122672-110124893
XLOC_020251	0.0220719	0.310737	3.13748	C23H6orf228	Chr23:45020473-45041768
XLOC_007546	0.0221134	0.251285	4.80538	LOC100847837,PHF20L1	Chr14:9518465-9598565
XLOC_029421	0.0221273	0.395429	2.70709	LOC100848575	Chr5:100182530-100193184
XLOC_007645	0.022198	0.246982	6.71098	TRAM1	Chr14:36383646-36419245
XLOC_025322	0.022198	0.260889	4.0599	GFI1	Chr3:51101699-51115136
XLOC_020968	0.0222251	0.238747	5.02618	LOC529859	Chr24:46042520-46174492
XLOC_005257	0.0222462	0.207594	5.43006	INTS6	Chr12:20856478-20974335
XLOC_027638	0.0222462	0.254488	4.30603	POT1	Chr4:89877624-89976051
XLOC_023460	0.022255	0.270257	4.07882	SIRT1	Chr28:24556239-24585719
XLOC_033878	0.022255	0.4088	2.26421	IFNA16	Chr8:23019656-23108271
XLOC_016808	0.0222707	0.291015	3.58626	CPEB4	Chr20:5512160-5584542
XLOC_034969	0.0222805	-0.367885	3.42278	no annotat.	Chr9:103293045-103295603
XLOC_023476	0.0222888	-0.260031	4.38527	TSPAN15	Chr28:25960003-26012690
XLOC_002198	0.02229	-0.20473	5.67609	PARP6	Chr10:18998899-19025473
XLOC_027020	0.0223044	0.285359	3.78752	C4H7orf60	Chr4:56128978-56912743
XLOC_031922	0.0223528	-0.245662	5.06767	CXXC5	Chr7:52478538-52513068
XLOC_017665	0.0223528	0.230336	5.40952	CPSF2	Chr21:57395828-57432647
XLOC_026336	0.0223764	-0.232495	5.1628	ZC3H12A	Chr3:108990000-108999522
XLOC_000695	0.0223764	0.251772	8.3951	CD47	Chr1:52957031-53169046
XLOC_009948	0.0223806	0.306089	4.24128	ANGEL2	Chr16:72473556-72492622
XLOC_032644	0.022381	-0.330247	2.46785	no annotat.	Chr7:44959077-44960157
XLOC_002034	0.0225245	-0.325054	2.74645	no annotat.	Chr10:85565144-85599011
XLOC_008264	0.0225567	0.369419	3.84851	MIR2315,RNF141	Chr15:42719220-42808342
XLOC_021499	0.0225751	-0.206251	6.48122	RHBDD2	Chr25:34634470-34642548
XLOC_026994	0.022576	0.288929	3.43168	BCAP29	Chr4:48870080-48922947
XLOC_012849	0.02267	-0.365244	2.05329	TMEM145	Chr18:51293110-51302924
XLOC_006515	0.02267	0.292601	3.33743	C13H20orf177	Chr13:57111689-57120172
XLOC_012304	0.0227183	0.345455	2.59346	ZNF432	Chr18:58148299-58160086
XLOC_004238	0.0227698	-0.30607	9.56469	RPL12	Chr11:98191878-98195943
XLOC_012390	0.022771	-0.216275	5.28177	PPP1R12C	Chr18:62740892-62759821
XLOC_012507	0.0228037	0.244155	4.02847	RFWD3	Chr18:2111726-2145840
XLOC_000910	0.0228037	0.247753	4.71806	MFSD1	Chr1:109560437-109586902
XLOC_015409	0.0228116	-0.574093	-1.30204	no annotat.	Chr19:52688118-52690362
XLOC_018836	0.0228116	-0.245075	4.96101	ZXDC	Chr22:61162069-61210213
XLOC_005956	0.0228689	-0.367109	3.21882	no annotat.	Chr13:53452510-53478970
XLOC_025193	0.0228689	0.310576	3.047	FMO5	Chr3:22571902-22616969
XLOC_007204	0.0229096	0.232421	5.22688	EIF2C2	Chr14:4085145-4179177
XLOC_032403	0.0229169	-0.260897	7.51729	ACP5	Chr7:17134322-17138118
XLOC_025278	0.0229254	0.268235	3.91336	CLCC1	Chr3:34511003-34544835
XLOC_012491	0.0229652	-0.345856	2.37614	no annotat.	Chr18:65985256-65992222
XLOC_036624	0.0229652	0.48859	0.575946	ZNF711	ChrX:74972457-75000769
XLOC_036086	0.0229917	-0.430604	1.42912	no annotat.	ChrX:94616960-94824278
XLOC_021764	0.0229917	0.274499	5.44565	SMG1	Chr25:16552285-16652351
XLOC_035256	0.0229917	0.445645	2.08355	FBXO5	Chr9:91055479-91067534
XLOC_006571	0.0230344	-0.20965	6.57366	COMMD7	Chr13:62647176-62675887
XLOC_004100	0.0231639	-0.340755	2.47577	KRTCAP3	Chr11:72223010-72224712
[truncated: 2,118 more rows]
