# Supplementary material for: Monitoring the immune response to vaccination with an inactivated vaccine associated to bovine neonatal pancytopenia by deep sequencing transcriptome analysis in cattle
Source: Vet Res. 2013 Oct 7;44(1):93. doi: 10.1186/1297-9716-44-93 (PMC3851820; doi:10.1186/1297-9716-44-93)
Supplement: Additional file 4 — List of significantly overrepresented KEGG pathways established by GOseq analysis from the list of significantly differentially expressed genes after vaccination. The table lists all significantly affected KEGG pathways with the respective p-values for overrepresentation of genes showing a significantly different expression in response to vaccination. [file 1297-9716-44-93-S4.xlsx]

## Sheet: Tabelle1
KEGG pathway	p-value
Ribosome	4.72618e-13
Type I diabetes mellitus	5.07212e-08
Allograft rejection	5.29681e-06
Asthma	9.22879e-06
Rheumatoid arthritis	1.04565e-05
Graft-versus-host disease	2.14569e-05
Alzheimer's disease	0.000221593
Cytokine-cytokine receptor interaction	0.000335601
Natural killer cell mediated cytotoxicity	0.000462595
RIG-I-like receptor signaling pathway	0.00122132
Leishmaniasis	0.00250746
MAPK signaling pathway	0.00251619
Toxoplasmosis	0.00290354
Type II diabetes mellitus	0.00359925
Autoimmune thyroid disease	0.00409061
T cell receptor signaling pathway	0.00429398
Intestinal immune network for IgA production	0.00516025
Apoptosis	0.00555094
Toll-like receptor signaling pathway	0.00680066
Systemic lupus erythematosus	0.00856013
NOD-like receptor signaling pathway	0.0122617
Adipocytokine signaling pathway	0.0147792
Fc epsilon RI signaling pathway	0.0207396
Renal cell carcinoma	0.0217175
Amyotrophic lateral sclerosis (ALS)	0.0267096
TGF-beta signaling pathway	0.0325514
Antigen processing and presentation	0.0397359
Huntington's disease	0.0431303
Malaria	0.0453523
