# Supplementary material for: Monitoring the immune response to vaccination with an inactivated vaccine associated to bovine neonatal pancytopenia by deep sequencing transcriptome analysis in cattle
Source: Vet Res. 2013 Oct 7;44(1):93. doi: 10.1186/1297-9716-44-93 (PMC3851820; doi:10.1186/1297-9716-44-93)
Supplement: Additional file 6 — List of biological functions significantly affected by vaccination as determined by IPA analysis. The folder “categories of affected function” summarises the affected biological functions into categories according to IPA analysis. Furthermore, the range of p values for overrepresentation and the number of differentially expressed loci in each category is indicated. The folder “affected_biological_functions” lists the individual biological categories with a significant overrepresentation of differentially expressed genes. Furthermore, the predicted activation status and the number of differentially expressed genes assigned to the respective function are indicated. [file 1297-9716-44-93-S6.xlsx]

## Sheet: categories of affected function
Category	p-value range of individual biological functions	Number of differentially expressed loci in category
Gene Expression	1,34E-18-8,25E-03	464
Organismal Survival	5,2E-10-5,66E-03	330
Cellular Development	3,35E-09-8,39E-03	413
Hematological System Development and Function	3,35E-09-8,39E-03	333
Cell Death and Survival	5,11E-09-8,39E-03	507
Hematopoiesis	6,04E-09-8,39E-03	224
Lymphoid Tissue Structure and Development	6,93E-09-8,39E-03	198
Cell Cycle	9,21E-09-7,89E-03	263
Post-Translational Modification	5,47E-08-7,46E-03	232
Tissue Morphology	6,37E-08-7,89E-03	368
Cellular Function and Maintenance	1,04E-07-8,39E-03	323
Cellular Growth and Proliferation	2,66E-07-6,22E-03	524
Cell-mediated Immune Response	9,61E-07-6,23E-03	104
Infectious Disease	1,64E-06-7,29E-03	214
Developmental Disorder	1,86E-06-7,7E-03	169
Embryonic Development	2,06E-06-8,39E-03	215
Cancer	2,21E-06-8,06E-03	398
Cellular Assembly and Organization	2,56E-06-7,75E-03	192
Cell Morphology	2,97E-06-7,89E-03	81
Hematological Disease	5E-06-8,39E-03	214
Humoral Immune Response	7,07E-06-7,89E-03	142
Protein Synthesis	8,97E-06-5,24E-03	223
Cardiovascular System Development and Function	1,08E-05-7,26E-03	125
Organ Development	1,19E-05-8,39E-03	89
Organismal Development	1,19E-05-8,39E-03	191
DNA Replication, Recombination, and Repair	3,6E-05-8,25E-03	171
Organ Morphology	6,66E-05-7,98E-03	151
Gastrointestinal Disease	1,12E-04-8,06E-03	50
Hepatic System Disease	1,12E-04-5,05E-03	44
Reproductive System Disease	1,25E-04-7,75E-03	29
Tissue Development	1,31E-04-7,75E-03	107
Connective Tissue Development and Function	1,57E-04-7,89E-03	148
Hair and Skin Development and Function	1,78E-04-5,24E-03	33
Cell Signaling	2,59E-04-7,46E-03	131
Carbohydrate Metabolism	2,86E-04-2E-03	11
Lipid Metabolism	2,86E-04-2E-03	13
Small Molecule Biochemistry	2,86E-04-6,7E-03	36
Endocrine System Disorders	3,13E-04-8,03E-03	25
Organismal Injury and Abnormalities	3,45E-04-7,98E-03	164
Immunological Disease	3,59E-04-8,39E-03	136
Cell-To-Cell Signaling and Interaction	3,86E-04-8,39E-03	146
Immune Cell Trafficking	3,86E-04-1,87E-03	110
Inflammatory Response	3,86E-04-7,89E-03	153
Molecular Transport	3,92E-04-8,39E-03	91
Protein Trafficking	3,92E-04-7,75E-03	76
Cellular Movement	5,53E-04-4,26E-03	20
Nervous System Development and Function	5,53E-04-4,26E-03	32
Dermatological Diseases and Conditions	6,27E-04-6,27E-04	56
Cellular Compromise	6,63E-04-7,26E-03	42
Cellular Response to Therapeutics	7,33E-04-7,33E-04	4
Tumor Morphology	7,33E-04-6,22E-03	72
Renal and Urological Disease	9,03E-04-9,03E-04	57
Skeletal and Muscular System Development and Function	1,29E-03-7,17E-03	40
Endocrine System Development and Function	1,43E-03-1,43E-03	3
Reproductive System Development and Function	1,54E-03-4,26E-03	77
Hereditary Disorder	2E-03-3,38E-03	11
Respiratory System Development and Function	2E-03-7,89E-03	13
Neurological Disease	3,38E-03-7,26E-03	77
Antimicrobial Response	3,78E-03-3,78E-03	25
Protein Degradation	4,24E-03-4,24E-03	31
Inflammatory Disease	4,26E-03-7,26E-03	67
Respiratory Disease	4,26E-03-5,78E-03	13
Visual System Development and Function	4,26E-03-4,26E-03	4
Nucleic Acid Metabolism	4,3E-03-6,7E-03	23
Digestive System Development and Function	4,64E-03-4,64E-03	11
Hepatic System Development and Function	4,64E-03-4,64E-03	11
Skeletal and Muscular Disorders	4,66E-03-7,7E-03	65
RNA Post-Transcriptional Modification	5,24E-03-5,24E-03	3
RNA Trafficking	5,24E-03-5,24E-03	3
Connective Tissue Disorders	5,66E-03-6,7E-03	34
Ophthalmic Disease	7,26E-03-7,26E-03	5
Cardiovascular Disease	7,98E-03-7,98E-03	8

## Sheet: affected_biological_functions
Functions Annotation	Category	p-Value	Predicted Activation State	Activation z-score	# Molecules
transcription of RNA	Gene Expression	1.34e-18	Increased	3.595	375
expression of RNA	Gene Expression	1.63e-18	Increased	3.507	415
transcription	Gene Expression	1.66e-18	Increased	3.611	380
transcription of DNA	Gene Expression	6.86e-12	Increased	2.288	283
expression of DNA	Gene Expression	4.77e-11	Increased	2.722	291
organismal death	Organismal Survival	5.2e-10	Decreased	-8.488	301
differentiation of blood cells	Cellular Development	3.35e-09		1.69	155
apoptosis of fibroblast cell lines	Cell Death and Survival	5.11e-09	Increased	2.436	82
development of blood cells	Cellular Development	6.04e-09		1.984	138
development of leukocytes	Cellular Development	6.93e-09		1.489	126
cell cycle progression	Cell Cycle	9.21e-09		0.646	190
cell death of connective tissue cells	Cell Death and Survival	9.32e-09		1.128	132
activation of DNA endogenous promoter	Gene Expression	1.36e-08		1.832	198
development of lymphocytes	Cellular Development	5.2e-08		1.38	116
ubiquitination of protein	Post-Translational Modification	5.47e-08	Increased	2.516	58
quantity of blood cells	Hematological System Development and Function	6.37e-08	Increased	3.262	202
ubiquitination	Post-Translational Modification	7.25e-08	Increased	2.67	59
Lymphocyte homeostasis	Cellular Function and Maintenance	1.04e-07		1.371	112
homeostasis of leukocytes	Cellular Function and Maintenance	1.35e-07		1.371	113
quantity of T lymphocytes	Hematological System Development and Function	2.27e-07	Increased	2.425	112
cell death of T lymphocytes	Cell Death and Survival	2.3e-07		-0.783	72
cell death of immune cells	Cell Death and Survival	2.34e-07		0.056	122
differentiation of leukocytes	Cellular Development	2.36e-07		1.023	129
cell death of mononuclear leukocytes	Cell Death and Survival	2.49e-07		-0.756	87
quantity of hematopoietic cells	Hematological System Development and Function	2.52e-07	Increased	2.154	98
cell death of lymphocytes	Cell Death and Survival	2.6e-07		-0.706	85
cell death of blood cells	Cell Death and Survival	2.61e-07		-0.096	127
proliferation of lymphocytes	Cellular Development	2.66e-07		1.307	144
cell death of fibroblast cell lines	Cell Death and Survival	2.7e-07	Increased	2.184	96
quantity of hematopoietic progenitor cells	Hematological System Development and Function	2.74e-07	Increased	2.147	97
proliferation of mononuclear leukocytes	Cellular Development	4.27e-07		1.323	145
cell death of fibroblasts	Cell Death and Survival	4.77e-07		1.005	60
quantity of lymphocytes	Hematological System Development and Function	7.58e-07	Increased	2.568	141
proliferation of immune cells	Cellular Development	7.89e-07		1.055	153
cellular homeostasis	Cellular Function and Maintenance	9.35e-07	Increased	2.735	231
mitosis	Cell Cycle	9.58e-07		0.248	86
T cell homeostasis	Hematological System Development and Function	9.61e-07		1.301	104
apoptosis	Cell Death and Survival	9.79e-07		-0.955	401
apoptosis of mononuclear leukocytes	Cell Death and Survival	1.05e-06		-0.396	77
apoptosis of lymphocytes	Cell Death and Survival	1.1e-06		-0.468	75
Viral Infection	Infectious Disease	1.64e-06	Increased	2.807	201
Growth Failure	Developmental Disorder	1.86e-06			121
T cell development	Cellular Development	1.88e-06		1.288	101
size of embryo	Embryonic Development	2.06e-06	Increased	5.882	72
apoptosis of fibroblasts	Cell Death and Survival	2.1e-06		1.631	48
transformation of fibroblast cell lines	Cancer	2.21e-06	Increased	2.762	61
proliferation of T lymphocytes	Cellular Development	2.22e-06		0.751	119
lymphohematopoietic cancer	Cancer	2.23e-06		0.09	166
quantity of mononuclear leukocytes	Hematological System Development and Function	2.38e-06	Increased	2.479	143
proliferation of blood cells	Cellular Development	2.47e-06		1.136	159
transport of vesicles	Cellular Assembly and Organization	2.56e-06		1.369	29
autophagy of cells	Cellular Function and Maintenance	2.97e-06	Increased	3.823	37
differentiation of lymphocytes	Cellular Development	3.37e-06		0.714	98
quantity of cells	Tissue Morphology	3.59e-06	Increased	4.574	293
apoptosis of leukocytes	Cell Death and Survival	4.42e-06		-0.109	93
differentiation of mononuclear leukocytes	Cellular Development	4.69e-06		0.841	104
hematological neoplasia	Cancer	5e-06		0.125	159
quantity of leukocytes	Hematological System Development and Function	5.26e-06	Increased	2.77	171
apoptosis of T lymphocytes	Cell Death and Survival	5.43e-06		-0.417	61
cell transformation	Cancer	5.52e-06	Increased	3.369	96
cycling of centrosome	Cell Cycle	5.69e-06	Increased	2.023	18
development of hematopoietic cells	Cellular Development	6e-06	Increased	2.634	45
quantity of red blood cells	Hematological System Development and Function	6.91e-06		1.692	51
proliferation of cells	Cellular Growth and Proliferation	7.01e-06	Increased	2.897	517
development of B lymphocytes	Cellular Development	7.07e-06		-0.183	32
development of hematopoietic progenitor cells	Cellular Development	7.09e-06	Increased	2.5	44
cell death	Cell Death and Survival	7.94e-06		-0.911	487
arrest in growth of cells	Cellular Growth and Proliferation	8.97e-06			40
quantity of IgG1	Humoral Immune Response	8.97e-06		-1.257	34
infection of cells	Infectious Disease	9.5e-06	Increased	3.347	86
quantity of B lymphocytes	Hematological System Development and Function	9.81e-06		1.017	72
incidence of tumor	Cancer	1.06e-05	Decreased	-4.626	59
proliferation of B lymphocytes	Cellular Development	1.06e-05		0.129	62
tumorigenesis of malignant tumor	Cancer	1.07e-05		-0.58	66
morphology of cardiovascular system	Cardiovascular System Development and Function	1.08e-05			122
apoptosis of blood cells	Cell Death and Survival	1.09e-05		-0.263	97
development of lymphatic system component	Lymphoid Tissue Structure and Development	1.19e-05		1.61	73
interphase	Cell Cycle	1.71e-05		1.739	108
autophagy	Cellular Function and Maintenance	1.71e-05	Increased	4.046	45
differentiation of hematopoietic progenitor cells	Cellular Development	2.37e-05		0.366	50
apoptosis of connective tissue cells	Cell Death and Survival	2.43e-05		0.795	59
incidence of digestive organ tumor	Cancer	2.45e-05	Decreased	-3.373	17
phosphorylation of protein	Post-Translational Modification	2.47e-05		0.435	132
G1 phase	Cell Cycle	2.78e-05		1.811	67
DNA replication	DNA Replication, Recombination, and Repair	3.6e-05		-0.159	52
lymphomagenesis	Cancer	3.7e-05		-0.705	84
B-cell non-Hodgkin's disease	Cancer	3.86e-05			41
metabolism of protein	Protein Synthesis	4.51e-05		0.001	146
quantity of follicular T helper cells	Hematological System Development and Function	4.66e-05		0.816	6
cell death of epithelial cells	Cell Death and Survival	4.76e-05		0.815	82
dephosphorylation of protein	Post-Translational Modification	4.91e-05		1.732	34
M phase	Cell Cycle	5.2e-05		-0.082	40
G1/S phase	Cell Cycle	5.2e-05		0.878	40
arrest in cell cycle progression	Cell Cycle	5.35e-05			60
apoptosis of epithelial cell lines	Cell Death and Survival	5.6e-05		1.607	47
differentiation of cells	Cellular Development	5.75e-05	Increased	2.911	311
cell death of epithelial cell lines	Cell Death and Survival	6.16e-05		1.566	57
cell death of thymus gland	Cell Death and Survival	6.33e-05		-0.524	35
morphology of heart	Cardiovascular System Development and Function	6.66e-05			69
repression of RNA	Gene Expression	6.76e-05	Increased	2.767	42
translation	Protein Synthesis	6.76e-05	Decreased	-2.051	49
cell death of kidney cells	Cell Death and Survival	7.23e-05		0.648	69
colony formation of cells	Cellular Growth and Proliferation	8.47e-05		-0.041	70
transactivation	Gene Expression	8.72e-05	Increased	3.33	105
metabolism of DNA	DNA Replication, Recombination, and Repair	8.78e-05		1.226	75
G1/S phase transition of tumor cell lines	Cell Cycle	9.38e-05		-0.594	14
cell death of heart cells	Cell Death and Survival	0.000101		-0.051	43
morphology of lymphoid organ	Lymphoid Tissue Structure and Development	0.000101			76
tumorigenesis of liver tumor	Cancer	0.000112		-1.342	18
apoptosis of kidney cell lines	Cell Death and Survival	0.000113		1.449	49
abnormal morphology of lymphoid organ	Lymphoid Tissue Structure and Development	0.000118			68
synthesis of protein	Protein Synthesis	0.000124		-1.362	77
germ cell tumor	Cancer	0.000125		-1.067	16
cell death of thymocytes	Cell Death and Survival	0.000128		-0.72	34
development of lymphoid organ	Lymphoid Tissue Structure and Development	0.000131		1.564	51
expression of protein	Protein Synthesis	0.000131		-1.681	61
abnormal morphology of extraembryonic tissue	Tissue Morphology	0.000131			44
depolarization of mitochondria	Cellular Function and Maintenance	0.000143		0.563	10
translation of protein	Protein Synthesis	0.000145	Decreased	-2.051	47
cell death of cardiomyocytes	Cell Death and Survival	0.00015		-0.051	42
proliferation of fibroblast cell lines	Cellular Development	0.000157		1.045	80
arrest in mitosis	Cell Cycle	0.000163			13
infection by Dengue virus 2	Infectious Disease	0.000167		1.474	15
morphology of lymphatic system component	Lymphoid Tissue Structure and Development	0.000169			89
cell death of lymphoid organ	Cell Death and Survival	0.000172		-0.467	38
quantity of tumor	Cancer	0.000176		-0.865	28
pallor	Hair and Skin Development and Function	0.000178			27
quantity of IgG2a	Humoral Immune Response	0.000178		-0.915	25
growth of organism	Organismal Development	0.000179		1.175	92
cell death of hematopoietic progenitor cells	Cell Death and Survival	0.000186		-0.936	45
morphology of extraembryonic tissue	Tissue Morphology	0.000186			45
quantity of thymocytes	Hematological System Development and Function	0.000203	Increased	2.96	49
autophagy of tumor cell lines	Cellular Function and Maintenance	0.000207	Increased	3.105	12
DNA damage	DNA Replication, Recombination, and Repair	0.000214		-0.046	31
ascites	Gastrointestinal Disease	0.000214			10
cell death of kidney cell lines	Cell Death and Survival	0.000217		1.024	59
colony formation	Cellular Growth and Proliferation	0.000227		-0.17	71
blood protein disorder	Hematological Disease	0.000236			58
development of phagocytes	Cellular Development	0.000239		0.55	19
apoptosis of thymus gland	Cell Death and Survival	0.000254		-0.079	30
differentiation of T lymphocytes	Cellular Development	0.000255		0.312	68
protein kinase cascade	Cell Signaling	0.000259		1.7	79
morphology of embryonic tissue	Tissue Morphology	0.000259			106
senescence of cells	Cell Cycle	0.000264		-0.004	40
expansion of leukocytes	Cellular Development	0.000271		0.898	38
expansion of lymphocytes	Cellular Development	0.000273		1.369	34
abnormal morphology of embryonic tissue	Tissue Morphology	0.000278			98
phosphorylation of phosphatidylinositol phosphate	Carbohydrate Metabolism	0.000286		1.969	6
formation of artificial clathrin cages	Cellular Function and Maintenance	0.000286			6
expansion of mononuclear leukocytes	Cellular Development	0.00029		1.369	35
quantity of erythroid progenitor cells	Hematological System Development and Function	0.00029		-0.245	30
tumorigenesis of thyroid gland tumor	Cancer	0.000313			5
phosphorylation of phosphatidylinositol-3-phosphate	Carbohydrate Metabolism	0.000313			5
development of carcinoma	Cancer	0.000328		-0.342	18
lymphopoiesis	Cellular Development	0.000328		-0.87	18
infection of tumor cell lines	Infectious Disease	0.000328		1.291	18
Bleeding	Organismal Injury and Abnormalities	0.000345	Decreased	-3.83	75
precursor B-cell acute lymphoblastic leukemia	Cancer	0.000359			11
apoptosis of heart cells	Cell Death and Survival	0.00036		0.229	37
necrosis	Cell Death and Survival	0.000361		0.038	342
transport of Golgi vesicles	Cellular Assembly and Organization	0.000364			9
phosphorylation of phosphoinositide	Carbohydrate Metabolism	0.000383		1.741	7
development of myeloid cells	Cellular Development	0.000383		1.218	21
non-Hodgkin's disease	Cancer	0.000385		0.113	58
activation of lymphocytes	Hematological System Development and Function	0.000386		0.16	84
transport of protein	Molecular Transport	0.000392		0.978	54
apoptosis of lymphoid organ	Cell Death and Survival	0.000412		-0.045	33
expression of mRNA	Gene Expression	0.000424		0.663	42
cell viability	Cell Death and Survival	0.000427	Increased	2.42	148
tumorigenesis of thymic lymphoma	Cancer	0.000475			14
development of antigen presenting cells	Cellular Development	0.000502		0.312	16
apoptosis of lung cells	Cell Death and Survival	0.000506		0.966	12
apoptosis of thymocytes	Cell Death and Survival	0.000509		-0.283	29
expansion of T lymphocytes	Cellular Development	0.000509		0.42	29
activation of mononuclear leukocytes	Hematological System Development and Function	0.000513		0.197	87
apoptosis of cardiomyocytes	Cell Death and Survival	0.000534		0.229	36
abnormal morphology of vitelline vessel	Tissue Morphology	0.000535			21
phosphorylation of phosphatidylinositol	Carbohydrate Metabolism	0.000539		1.976	9
transport of synaptic vesicles	Cellular Assembly and Organization	0.000553		0.391	15
tumorigenesis of lymphoma	Cancer	0.000594		0.045	25
lymphatic node tumor	Cancer	0.000606		0.113	59
quantity of lymphatic system component	Lymphoid Tissue Structure and Development	0.000609	Decreased	-2.167	19
formation of centriole	Cell Cycle	0.000618		1.961	8
infection of embryonic cell lines	Infectious Disease	0.000627	Increased	3.484	56
infection of epithelial cell lines	Infectious Disease	0.000627	Increased	3.484	56
function of lymphocytes	Hematological System Development and Function	0.000648	Increased	2.447	64
expansion of cells	Cellular Growth and Proliferation	0.00065		-0.122	51
perturbation of cellular membrane	Cellular Compromise	0.000663	Increased	2.343	11
tumorigenesis of mammary tumor	Cancer	0.000667		1.139	17
quantity of IgG	Humoral Immune Response	0.000704		-1.133	45
mammary tumor	Cancer	0.000706		0.889	177
G1 phase of tumor cell lines	Cell Cycle	0.000721		0	23
differentiation of red blood cells	Cellular Development	0.000721		0.982	27
cell cycle progression of keratinocytes	Cell Cycle	0.000733			4
apoptosis of Hodgkin and Reed-Sternberg cells	Cell Death and Survival	0.000733		-0.152	4
sensitivity of tumor cell lines	Cellular Response to Therapeutics	0.000733			4
size of polyp	Gastrointestinal Disease	0.000733		-0.254	4
suppression of effector T lymphocytes	Hematological System Development and Function	0.000733	Increased	2	4
localization of green fluorescent protein	Protein Synthesis	0.000733	Increased	2	4
development of malignant tumor	Cancer	0.000753		-0.99	26
colony formation of sarcoma cells	Cellular Development	0.000757		0.447	5
arrest in growth of fibroblasts	Cellular Development	0.000776			9
replication of virus	Infectious Disease	0.000779		-0.532	57
incidence of malignant tumor	Cancer	0.000783	Decreased	-3.018	25
necrosis of lung	Cell Death and Survival	0.000816		1.192	13
quantity of lymphatic system cells	Lymphoid Tissue Structure and Development	0.000822		-0.092	52
development of tumor	Cancer	0.000839		0.165	57
S phase of fibroblasts	Cell Cycle	0.000862		0.146	12
infection of kidney cell lines	Infectious Disease	0.000903	Increased	3.59	57
frequency of tumor	Cancer	0.00103		-0.927	6
production of tumor	Cancer	0.00103		-0.447	6
loss of germ cells	Cell Death and Survival	0.00103		-0.555	6
re-replication of DNA	DNA Replication, Recombination, and Repair	0.00103		-0.678	6
degradation of genomic DNA	DNA Replication, Recombination, and Repair	0.00103		1.387	6
tumorigenesis of hepatocellular carcinoma	Cancer	0.00104		-1	15
thymic lymphoma	Cancer	0.00104			15
mutagenesis of cells	Cell Morphology	0.00104		-0.022	7
interferon response	Inflammatory Response	0.00104		1.103	7
expansion of blood cells	Cellular Development	0.00106		0.89	40
quantity of immunoglobulin	Humoral Immune Response	0.00106		-1.106	56
instability of chromosomes	DNA Replication, Recombination, and Repair	0.00109		-1.219	9
arrest in development of organism	Organismal Development	0.00109			9
development of digestive organ tumor	Cancer	0.00111		-1.131	12
apoptosis of gonadal cell lines	Cell Death and Survival	0.00117		1.046	14
arrest in interphase of fibroblast cell lines	Cell Cycle	0.00118			18
arrest in cell cycle progression of tumor cell lines	Cell Cycle	0.00127			15
hematopoiesis in embryo	Cellular Development	0.00129			13
abnormal morphology of tibia	Embryonic Development	0.00129			13
function of leukocytes	Cellular Function and Maintenance	0.00134	Increased	2.43	95
infection by HIV-1	Infectious Disease	0.00134	Increased	3.508	55
endocytosis of synaptic vesicles	Cellular Function and Maintenance	0.00135		0.391	8
interphase of fibroblasts	Cell Cycle	0.00138		1.065	17
senescence of fibroblast cell lines	Cellular Development	0.00138		1.345	20
cell death of embryonic stem cells	Cell Death and Survival	0.00141		-0.65	12
transformation of ovarian surface epithelial cells	Cancer	0.00143			3
entry into S phase of endocrine cell lines	Cell Cycle	0.00143			3
adhesion of trophoblast cells	Embryonic Development	0.00143			3
infection by Sindbis virus	Infectious Disease	0.00143			3
adhesion of retinal cells	Tissue Development	0.00143			3
function of T lymphocytes	Hematological System Development and Function	0.00144	Increased	2.246	50
cell cycle progression of tumor cell lines	Cell Cycle	0.00145		0.326	23
morphology of connective tissue	Tissue Morphology	0.00146			86
entry into interphase	Cell Cycle	0.00148		1.054	29
phosphorylation of carbohydrate	Carbohydrate Metabolism	0.0015	Increased	2.184	11
development of thymocytes	Cellular Development	0.0015	Increased	2.134	22
septic shock	Infectious Disease	0.0015		0.534	27
development of pro-B lymphocytes	Cellular Development	0.00151			9
tumorigenesis of head and neck tumor	Cancer	0.00154	Decreased	-2.165	10
anaplastic carcinoma	Cancer	0.00154			5
cell cycle progression of germ cells	Cell Cycle	0.00154			5
development of dendritic cells	Cellular Development	0.00154		-0.963	10
arrest in growth of bone marrow cell lines	Cellular Growth and Proliferation	0.00154			5
cell movement of ovarian cancer cells	Cellular Movement	0.00154		0.152	5
generation of plasma cells	Hematological System Development and Function	0.00154		1.067	5
suppression of T lymphocytes	Hematological System Development and Function	0.00154	Increased	2.593	10
cell death of embryonic cells	Cell Death and Survival	0.00157	Decreased	-2.398	24
organization of endosomes	Cellular Function and Maintenance	0.0016			7
cell death of breast cell lines	Cell Death and Survival	0.00163		0.069	17
interphase of connective tissue cells	Cell Cycle	0.00164		0.728	18
G2 phase	Cell Cycle	0.00165		0.47	39
endoreduplication	Cell Cycle	0.00173		0.152	6
apoptosis of pneumocytes	Cell Death and Survival	0.00173		0.651	6
cell death of embryonic cell lines	Cell Death and Survival	0.00179		1.316	44
production of antibody	Humoral Immune Response	0.00179		-1.081	58
apoptosis of muscle	Cell Death and Survival	0.00186		0.382	48
activation of leukocytes	Hematological System Development and Function	0.00187		0.389	110
maturation of chondrocytes	Cellular Development	0.00192		0.973	8
S phase	Cell Cycle	0.00194		0.04	44
cell death of liver cells	Cell Death and Survival	0.00196		-1.107	37
apoptosis of hematopoietic progenitor cells	Cell Death and Survival	0.00196		-0.493	37
maintenance of telomeres	Cellular Function and Maintenance	0.00198		-0.319	13
phosphorylation of phosphatidylinositol diphosphate	Carbohydrate Metabolism	0.002		1.067	4
contraction of endothelial cells	Cell Morphology	0.002		0	4
lifespan of lung cell lines	Cellular Development	0.002		1.165	4
autophagy of breast cell lines	Cellular Function and Maintenance	0.002			4
cardiofaciocutaneous syndrome	Developmental Disorder	0.002			4
malformation of face	Developmental Disorder	0.002			4
severe congenital neutropenia	Hematological Disease	0.002			4
mobilization of triacylglycerol	Lipid Metabolism	0.002			4
morphology of peripheral lymph node	Lymphoid Tissue Structure and Development	0.002			4
elaboration of dendrites	Nervous System Development and Function	0.002			4
quantity of mitochondria	Cellular Assembly and Organization	0.00202		0.274	10
generation of B lymphocytes	Hematological System Development and Function	0.00204		0.652	9
apoptosis of embryonic cell lines	Cell Death and Survival	0.00208		1.554	34
targeting of protein	Protein Trafficking	0.00213			23
endotoxin shock response	Infectious Disease	0.00219		0.617	19
quantity of IgM	Humoral Immune Response	0.00221		0.073	28
assembly of protein-protein complex	Post-Translational Modification	0.00226			26
plasma cell dyscrasia	Cancer	0.00232			48
arrest in interphase	Cell Cycle	0.00233			58
cytostasis	Cellular Growth and Proliferation	0.00234		1.212	39
apoptosis of liver cells	Cell Death and Survival	0.00235		-1.674	30
initiation of expression of RNA	Gene Expression	0.00235		1.254	21
replication of centriole	Cell Cycle	0.00236			7
quantity of IL-10 in blood	Protein Synthesis	0.00236		-1.254	7
quantity of primordial germ cells	Tissue Morphology	0.00236		1.275	7
length of telomeres	Cellular Function and Maintenance	0.00243		-0.315	11
differentiation of embryonic stem cells	Cellular Development	0.00244		1.606	20
survival of organism	Organismal Survival	0.00253	Increased	2.695	109
abnormal morphology of spleen	Lymphoid Tissue Structure and Development	0.00254			47
developmental process of synapse	Cellular Function and Maintenance	0.00261			10
incidence of adenoma	Cancer	0.00263	Decreased	-2.674	15
endotoxicosis	Infectious Disease	0.00268		0.519	21
incidence of liver tumor	Cancer	0.0027	Decreased	-2.359	9
arrest in G1 phase of fibroblast cell lines	Cell Cycle	0.00273			12
development of neuroendocrine tumor	Cancer	0.00274			6
retinoblastoma	Cancer	0.00274			6
morphology of Golgi apparatus	Cellular Assembly and Organization	0.0028			5
abnormal morphology of periarteriolar lymphoid sheath	Lymphoid Tissue Structure and Development	0.0028			5
hematologic cancer	Cancer	0.00294		1.145	100
apoptosis of muscle cells	Cell Death and Survival	0.00294		0.382	47
translation of RNA	Gene Expression	0.00296		-1.64	32
cell viability of bone cancer cell lines	Cell Death and Survival	0.00304	Increased	2.538	11
growth of multicellular organism	Organismal Development	0.00306			14
cell death of brain	Cell Death and Survival	0.00313		0.09	51
infection by Retroviridae	Infectious Disease	0.00314	Increased	3.141	67
interaction of T lymphocytes	Hematological System Development and Function	0.0032		1.789	20
fertility	Reproductive System Development and Function	0.00324	Increased	3.525	64
anemia	Hematological Disease	0.00325		-0.153	55
abnormal morphology of heart	Cardiovascular System Development and Function	0.0033			35
size of animal	Organismal Development	0.0033	Increased	3.938	35
quantity of germinal center	Lymphoid Tissue Structure and Development	0.00332		-1.32	10
precursor T-cell lymphoblastic leukemia-lymphoma	Cancer	0.00335			12
syndromic X-linked mental retardation	Developmental Disorder	0.00338			7
entry into S phase	Cell Cycle	0.00351		0.562	26
shape change of lymphocytes	Cell Morphology	0.00353		-0.816	9
apoptosis of stem cells	Cell Death and Survival	0.00354		-0.058	13
serine phosphorylation	Cell Signaling	0.00357			17
interphase of embryonic cell lines	Cell Cycle	0.00359			8
proliferation of enterocytes	Cellular Development	0.00359			8
intraventricular hemorrhage	Organismal Injury and Abnormalities	0.00359			8
incidence of benign tumor	Cancer	0.00364	Decreased	-2.841	16
apoptosis of breast cell lines	Cell Death and Survival	0.00364		0.71	14
antiviral response	Inflammatory Response	0.00378	Increased	2.047	25
checkpoint control	Cell Cycle	0.00382		1.026	19
translation of mRNA	Gene Expression	0.00387		-1.64	31
activation-induced cell death of T lymphocytes	Cell Death and Survival	0.00407		0.769	12
formation of germinal center	Lymphoid Tissue Structure and Development	0.00407		-1.936	12
cell death of tumor cells	Cell Death and Survival	0.0041		-1.212	60
incidence of endocrine gland tumor	Cancer	0.00414	Decreased	-2.165	6
cohesion of sister chromatids	Cellular Assembly and Organization	0.00414			6
bleeding of intestine	Gastrointestinal Disease	0.00414		-1.131	6
nevus	Organismal Injury and Abnormalities	0.00414			6
cell death of gonadal cell lines	Cell Death and Survival	0.00423		1.397	16
interphase of tumor cell lines	Cell Cycle	0.00424		-0.548	31
adipogenesis of fibroblast cell lines	Cellular Development	0.00424		-1.021	13
catabolism of protein	Protein Synthesis	0.00424		1.51	31
atypical hyperplasia	Cancer	0.00426			4
colony formation of leukemia cells	Cellular Development	0.00426		1	4
arrest in differentiation of cancer cells	Cellular Development	0.00426			4
senescence of breast cell lines	Cellular Development	0.00426			4
exocytosis	Cellular Function and Maintenance	0.00426		1.332	32
receptor-mediated endocytosis of protein	Cellular Function and Maintenance	0.00426			4
secretion of dense granules	Cellular Function and Maintenance	0.00426			4
migration of ovarian cancer cells	Cellular Movement	0.00426			4
dysplasia of epithelial tissue	Developmental Disorder	0.00426			4
interaction of dendritic cells	Hematological System Development and Function	0.00426			4
bronchiolitis	Inflammatory Disease	0.00426			4
formation of lymphoid tissue	Lymphoid Tissue Structure and Development	0.00426		-0.152	4
organogenesis of lymphoid organ	Lymphoid Tissue Structure and Development	0.00426			4
closure of eyelid	Nervous System Development and Function	0.00426			4
adhesion of lung cancer cells	Tissue Development	0.00426		0.689	4
cell death of stem cells	Cell Death and Survival	0.0043		-0.853	15
hydrolysis of GTP	DNA Replication, Recombination, and Repair	0.0043		1.648	15
quantity of double-positive thymocyte	Hematological System Development and Function	0.00435		1.854	23
morphology of spleen	Lymphoid Tissue Structure and Development	0.00446			50
apoptosis of brain	Cell Death and Survival	0.00451		-0.973	28
quantity of blood platelets	Hematological System Development and Function	0.00452	Increased	2.147	24
apoptosis of embryonic stem cells	Cell Death and Survival	0.00455		0.196	9
disruption of cellular membrane	Cellular Compromise	0.00455		1.915	9
color of liver	Organ Morphology	0.00464			11
embryonal rhabdomyosarcoma	Cancer	0.00466			5
apoptosis of mesothelioma cell lines	Cell Death and Survival	0.00466		-0.223	5
fragmentation of genomic DNA	Cell Death and Survival	0.00466		1.067	5
cell survival	Cell Death and Survival	0.00466	Increased	2.419	157
accumulation of vacuole	Cellular Assembly and Organization	0.00466		0	5
lifespan of lymphocytes	Cellular Development	0.00466		-1.951	5
arrest in growth of lung cell lines	Cellular Development	0.00466			5
colony formation of epithelial cells	Cellular Growth and Proliferation	0.00466		-1.192	5
G1/S phase transition of bone cancer cell lines	Cell Cycle	0.0047			7
distribution of mitochondria	Cellular Assembly and Organization	0.0047			7
function of blood cells	Cellular Function and Maintenance	0.0047	Increased	2.43	98
differentiation of B lymphocytes	Cellular Development	0.00474		0.509	40
formation of lymphatic system component	Lymphoid Tissue Structure and Development	0.00491		-1.552	16
inhibition of T lymphocytes	Hematological System Development and Function	0.00492	Increased	2.945	12
formation of vacuole	Cellular Assembly and Organization	0.00505		-1	13
infection of hepatoma cell lines	Infectious Disease	0.00505		1.941	13
fusion of vesicles	Cellular Assembly and Organization	0.00508		1.387	14
morphology of thymus gland	Lymphoid Tissue Structure and Development	0.00518			25
cell viability of fibroblasts	Cell Death and Survival	0.00521		0.513	18
proliferation of pre-B lymphocytes	Cellular Development	0.00523		0.154	10
triple-negative breast cancer	Cancer	0.00524			3
tumorigenesis of intestinal tissue	Cancer	0.00524			3
M phase of embryonic cell lines	Cell Cycle	0.00524			3
interphase of melanoma cells	Cell Cycle	0.00524			3
apoptosis of chronic myelogenous leukemia cells	Cell Death and Survival	0.00524			3
cytotoxicity of cytokine-induced killer cells	Cell Death and Survival	0.00524			3
distribution of melanosomes	Cellular Assembly and Organization	0.00524			3
arrest in differentiation of myeloid cells	Cellular Development	0.00524			3
endocytosis by fibroblasts	Cellular Function and Maintenance	0.00524			3
release of dense core granules	Cellular Function and Maintenance	0.00524			3
hydrolysis of ADP	DNA Replication, Recombination, and Repair	0.00524			3
formation of smooth muscle	Embryonic Development	0.00524			3
recruitment of mRNA	Gene Expression	0.00524			3
infection of PBMCs	Infectious Disease	0.00524			3
formation of Peyer's patches	Lymphoid Tissue Structure and Development	0.00524			3
proliferation of skeletal muscle	Organ Development	0.00524			3
dephosphorylation of protein fragment	Post-Translational Modification	0.00524			3
modification of RNA fragment	RNA Post-Transcriptional Modification	0.00524			3
adhesion of pheochromocytoma cell lines	Tissue Development	0.00524			3
Waldenstrom's macroglobulinemia	Cancer	0.00551			33
abnormal morphology of thymus gland	Lymphoid Tissue Structure and Development	0.00558			21
microcephaly	Developmental Disorder	0.00566			11
death of perinatal stage organism	Organismal Survival	0.00566		-1.648	16
cell death of muscle cells	Cell Death and Survival	0.00567		0.076	57
repair of DNA	DNA Replication, Recombination, and Repair	0.0057		1.912	42
mammary adenocarcinoma	Cancer	0.00578			9
pulmonary edema	Organismal Injury and Abnormalities	0.00578			9
proliferation of chondrocytes	Cellular Development	0.00584		0.131	15
formation of mitotic spindle	Cell Cycle	0.0059		-1.353	12
antiapoptosis	Cell Death and Survival	0.00592	Increased	2.138	40
homologous recombination	Cell Cycle	0.00595		-0.324	14
abnormal morphology of neural tube	Tissue Morphology	0.00598			13
Encephalitis	Neurological Disease	0.00599		1.474	43
association of chromosome components	Cellular Assembly and Organization	0.006		0.555	6
response of fibroblast cell lines	Connective Tissue Development and Function	0.006		1.664	6
aberrant crypt foci	Organismal Injury and Abnormalities	0.006		1.109	6
quantity of bone marrow cells	Lymphoid Tissue Structure and Development	0.00602		0.437	32
proliferation of hematopoietic progenitor cells	Cellular Development	0.00612		-1.321	42
cell death of muscle	Cell Death and Survival	0.00617		0.076	58
colony formation of cancer cells	Cellular Development	0.00622		0.707	8
condensation of chromosomes	DNA Replication, Recombination, and Repair	0.00622			8
lack of germinal center	Lymphoid Tissue Structure and Development	0.00622			8
differentiation of Th2 cells	Cellular Development	0.00623		-0.389	17
development of cytoplasm	Cellular Assembly and Organization	0.00625	Increased	2.187	66
immunodeficiency	Immunological Disease	0.00634			19
apoptosis of astrocytes	Cell Death and Survival	0.00637		-0.447	7
viral life cycle	Cell Signaling	0.00637			7
stress response of tumor cell lines	Cellular Compromise	0.00637		-0.391	7
cell viability of tumor cell lines	Cell Death and Survival	0.00642		1.948	43
hydrolysis of nucleotide	DNA Replication, Recombination, and Repair	0.0067	Increased	2.141	23
juvenile rheumatoid arthritis	Immunological Disease	0.0067			23
diffuse B-cell lymphoma	Cancer	0.00676			15
senescence of connective tissue cells	Cell Cycle	0.00685		-1.348	11
arrest in S phase	Cell Cycle	0.00685			11
cell viability of stem cells	Cell Death and Survival	0.00685		1.664	11
lifespan of cells	Cellular Development	0.00685		0.195	11
binding of DNA	Gene Expression	0.00691		0.074	85
hypoplasia of primary lymphoid organ	Developmental Disorder	0.00699			21
fusion of cellular membrane	Cellular Assembly and Organization	0.00703		1.067	12
polyp	Organismal Injury and Abnormalities	0.00703		-0.835	12
cell viability of lymphocytes	Hematological System Development and Function	0.00704		0.695	33
arrest in differentiation of cells	Cellular Development	0.00714			19
differentiation of muscle cell lines	Cellular Development	0.00717		-0.217	28
G2/M phase	Cell Cycle	0.00718		0.788	29
breast cancer	Cancer	0.00724		0	159
benign nerve tumor	Cancer	0.00726			9
quiescence of cells	Cell Cycle	0.00726			5
perturbation of adherens junctions	Cellular Assembly and Organization	0.00726		0.365	5
endocytosis of vesicles	Cellular Function and Maintenance	0.00726		0.647	9
vascularization of yolk sac	Embryonic Development	0.00726	Increased	2.236	5
blepharitis	Inflammatory Disease	0.00726			5
infection by lentivirus	Infectious Disease	0.00729	Increased	2.959	63
activation of blood cells	Hematological System Development and Function	0.00737		0.992	118
apoptosis of neurons	Cell Death and Survival	0.00742		-1.87	64
incidence of lymphoma	Cancer	0.00746	Decreased	-2.721	16
serine phosphorylation of protein	Post-Translational Modification	0.00746			16
muscular hypertrophy	Developmental Disorder	0.0077		-1.054	32
germ cell cancer	Cancer	0.00775			4
malignant fibrous histiocytoma	Cancer	0.00775			4
malignant mixed Mullerian tumor	Cancer	0.00775			4
nodular melanoma	Cancer	0.00775			4
M phase of epithelial cell lines	Cell Cycle	0.00775			4
cell cycle progression of eye cells	Cell Cycle	0.00775			4
killing of dendritic cells	Cell Death and Survival	0.00775			4
binding of ribosome	Cellular Assembly and Organization	0.00775			4
mass of mitochondria	Cellular Assembly and Organization	0.00775			4
autophagy of neuroblastoma cell lines	Cellular Function and Maintenance	0.00775	Increased	2	4
instability of DNA	DNA Replication, Recombination, and Repair	0.00775			4
growth of embryoblast	Embryonic Development	0.00775			4
translocation of protein	Molecular Transport	0.00775			4
apoptosis of central nervous system cells	Cell Death and Survival	0.00783		-1.015	29
differentiation of fibroblast cell lines	Cellular Development	0.00783		0.211	29
senescence of lung cell lines	Cellular Development	0.00789		-0.228	10
development of pre-B lymphocytes	Cellular Development	0.00789			10
inflammation of heart	Inflammatory Response	0.00789		0.747	10
abnormal morphology of bent neural tube	Tissue Morphology	0.00789			10
morphology of fibroblasts	Tissue Morphology	0.00789			10
fibrosis of bone marrow	Hematological Disease	0.00798			8
size of thymus gland	Lymphoid Tissue Structure and Development	0.00798		0.301	8
hemopericardium	Organismal Injury and Abnormalities	0.00798			8
differentiated thyroid cancer	Cancer	0.00803			22
salivary gland tumor	Cancer	0.00806			14
activation-induced cell death	Cell Death and Survival	0.00806		0.456	14
methylation of DNA	Gene Expression	0.00825		1.644	13
apoptosis of thymoma cell lines	Cell Death and Survival	0.00839		-0.159	6
development of lymphatic system cells	Cellular Development	0.00839		-0.638	20
exocytosis by cells	Cellular Function and Maintenance	0.00839		0.933	20
immunoglobulin deficiency	Hematological Disease	0.00839			6
binding of hematopoietic progenitor cells	Hematological System Development and Function	0.00839	Increased	2.395	6
