# Supplementary material for: Monitoring the immune response to vaccination with an inactivated vaccine associated to bovine neonatal pancytopenia by deep sequencing transcriptome analysis in cattle
Source: Vet Res. 2013 Oct 7;44(1):93. doi: 10.1186/1297-9716-44-93 (PMC3851820; doi:10.1186/1297-9716-44-93)
Supplement: Additional file 7 — List of canonical pathways significantly affected by vaccination as determined by IPA analysis. The table lists all significantly affected canonical pathways obtained by IPA analysis with the respective p-values for overrepresentation of genes showing a significantly different expression in response to vaccination. The ratio provides the proportion of genes in the respective canonical pathway, which are significantly differentially expressed after vaccination, relative to all genes in the pathway. In addition, the proportion of upregulated and downregulated genes in the respective pathway and a full list of all differentially expressed genes assigned to the respective pathway are indicated. [file 1297-9716-44-93-S7.xlsx]

## Sheet: Can_Path_stacked_bar_chart_cate
Ingenuity Canonical Pathways	p-value	Ratio	Downregulated	Upregulated	Molecules
EIF2 Signaling	7.94328e-17	0.328	42/192 (22%)	21/192 (11%)	SOS2,HRAS,PDPK1,EIF4A2,KRAS,RPS23,EIF2A,RPS11,EIF4G2,EIF5,RPL19,RPL12,RPL8,GSK3B,RRAS,RPL27,RPL23A,EIF3E,EIF2AK4,FAU,RPS15,RPLP1,RPL24,PIK3CA,RPL31,RPS18,PPP1CB,RPS13,RPL14,RPS21,RPL37A,RPL10A,EIF4E,RPL18A,PIK3C3,RPS9,RPS16,RPLP2,RPL35,EIF3A,MAP2K1,RPL18,RPL13,RPL29,NRAS,PIK3C2A,RPL34,RPS28,RPS19,EIF2C2,RPL21,RPL36,RPS12,RPS10,RPS5,RPL28,RPS26,UBA52,RPL32,PIK3CB,EIF2AK2,RPL38,RPS14
mTOR Signaling	4.0738e-08	0.244	23/197 (12%)	25/197 (13%)	PIK3CA,PRKAB2,RPS18,RPS6KA3,RPS13,VEGFB,PDPK1,HRAS,KRAS,EIF4A2,HIF1A,RPS21,RICTOR,RPS23,EIF4E,RPS11,EIF4EBP1,EIF4G2,RHOT1,PIK3C3,RPS9,RPS16,EIF3A,PRKAA1,PRKCE,GNB1L,PRKD3,NRAS,DDIT4,PIK3C2A,RRAS,RPS28,RPS19,EIF3E,RPS12,PLD4,FAU,RPS6KA6,PRKCI,RHOQ,RPS10,RPS5,RPS26,RPS15,PRR5,PIK3CB,RPS6KA5,RPS14
IGF-1 Signaling	5.24807e-07	0.284	3/102 (3%)	26/102 (25%)	PRKACB,PIK3CA,BAD,SOCS6,SOS2,SOCS2,PDPK1,HRAS,KRAS,JAK2,YWHAQ,PIK3C3,FOXO3,RASA1,MAP2K1,NRAS,PIK3C2A,RRAS,YWHAZ,MAPK8,SOCS4,FOS,NEDD4,PRKCI,PRKAR2B,PTPN11,PIK3CB,SOCS7,SOCS5
ERK5 Signaling	6.60693e-07	0.344	3/64 (5%)	19/64 (30%)	IL6ST,NRAS,BAD,RRAS,GNAQ,RPS6KA3,YWHAZ,MEF2A,HRAS,KRAS,YWHAQ,FOS,RPS6KA6,PTPN11,GAB1,CREB1,FOXO3,MEF2C,RPS6KA5,GNA13,ELK4,MAP3K2
Prolactin Signaling	7.4131e-07	0.312	2/77 (3%)	22/77 (29%)	PIK3CA,NRAS,PIK3C2A,RRAS,SOCS2,SOS2,SOCS6,HRAS,PDPK1,SOCS4,KRAS,JAK2,NR3C1,FOS,PRKCI,PTPN11,PIK3C3,PRKCE,PIK3CB,STAT1,SOCS7,SOCS5,MAP2K1,PRKD3
HGF Signaling	8.51138e-07	0.284	2/102 (2%)	27/102 (26%)	RAP1B,PIK3CA,SOS2,HRAS,KRAS,MAP3K5,MAP3K7,PIK3C3,PRKCE,PRKD3,MAP2K1,MAP3K2,ETS1,NRAS,PIK3C2A,RRAS,MAP3K1,MAPK8,MAPK9,RAP1A,ELF1,MET,FOS,ELF2,PRKCI,PTPN11,GAB1,PIK3CB,ELK3
Regulation of eIF4 and p70S6K Signaling	1.47911e-06	0.227	19/163 (12%)	18/163 (11%)	PIK3CA,SOS2,RPS18,RPS13,PDPK1,HRAS,KRAS,EIF4A2,RPS21,RPS23,EIF2A,RPS11,EIF4E,EIF4EBP1,EIF4G2,PIK3C3,RPS9,RPS16,EIF3A,MAP2K1,ITGA4,ITGB1,NRAS,PIK3C2A,RRAS,RPS28,RPS19,EIF2C2,EIF3E,RPS12,FAU,RPS10,RPS5,RPS26,RPS15,PIK3CB,RPS14
NGF Signaling	3.89045e-06	0.261	2/111 (2%)	27/111 (24%)	RAP1B,PIK3CA,SOS2,RPS6KA3,PDPK1,HRAS,KRAS,CRK,MAP3K5,ROCK2,MAP3K7,PIK3C3,CREB1,CHUK,MAP2K1,MAP3K2,NRAS,PIK3C2A,RRAS,MAP3K1,MAPK8,MAPK9,RAP1A,TRIO,RPS6KA6,PTPN11,GAB1,PIK3CB,RPS6KA5
B Cell Receptor Signaling	4.16869e-06	0.232	7/164 (4%)	31/164 (19%)	PIK3CA,BAD,SOS2,PDPK1,HRAS,KRAS,MAP3K5,CD79A,PTEN,PAX5,NFAT5,PPP3CB,MAP3K7,PIK3C3,CREB1,GSK3B,CHUK,MAP2K1,PPP3CA,MAP3K2,ETS1,CD19,NRAS,PIK3C2A,CD79B,RRAS,EGR1,MAP3K1,MAPK8,MAPK9,SYNJ2,EBF1,PTPN11,INPP5F,GAB1,DAPP1,VAV3,PIK3CB
Renal Cell Carcinoma Signaling	4.89779e-06	0.306	3/72 (4%)	19/72 (26%)	ETS1,PIK3CA,PAK2,NRAS,PIK3C2A,RRAS,SOS2,TCEB2,HRAS,CRK,KRAS,HIF1A,RAP1A,ARNT,MET,FOS,PTPN11,GAB1,PIK3C3,PIK3CB,MAP2K1,VHL
ERK/MAPK Signaling	7.4131e-06	0.21	6/200 (3%)	36/200 (18%)	RAP1B,PRKACB,PIK3CA,BAD,DUSP6,SOS2,HRAS,PPP1CB,KRAS,CRK,EIF4E,EIF4EBP1,YWHAQ,PIK3C3,CREB1,PRKCE,STAT1,MAP2K1,ITGA4,ETS1,ITGB1,NRAS,PAK2,PIK3C2A,ATF1,RRAS,YWHAZ,PPP1R11,RAP1A,ELF1,PLA2G4A,FOS,ELF2,PRKCI,PRKAR2B,DUSP1,PPP1R12A,DUSP4,PIK3CB,RPS6KA5,ELK3,HSPB1
Chronic Myeloid Leukemia Signaling	9.77237e-06	0.25	6/104 (6%)	20/104 (19%)	PIK3CA,TGFBR1,BAD,SOS2,HRAS,HDAC10,CRK,KRAS,CBLC,E2F3,RBL1,RB1,HDAC11,PIK3C3,CHUK,MAP2K1,HDAC9,RBL2,NRAS,PIK3C2A,HDAC2,RRAS,MDM2,PTPN11,PIK3CB,CDKN1B
Role of NFAT in Regulation of the Immune Response	1.04713e-05	0.206	7/189 (4%)	32/189 (17%)	PIK3CA,HLA-DOA,SOS2,CSNK1A1,HRAS,KRAS,CD79A,GNB4,NFAT5,PPP3CB,PIK3C3,XPO1,GSK3B,GNA13,CHUK,GNB1L,MAP2K1,PPP3CA,FCGR3A,GNG12,ITK,NRAS,PIK3C2A,CD79B,ITPR2,RRAS,CSNK1G3,GNAI1,MEF2A,GNAQ,GNG10,CD3G,FOS,CD80,ZAP70,HLA-DOB,CD86,MEF2C,PIK3CB
Role of NFAT in Cardiac Hypertrophy	1.8197e-05	0.205	5/195 (3%)	35/195 (18%)	PRKACB,IL6ST,PIK3CA,TGFBR1,SOS2,CSNK1A1,HDAC10,HRAS,KRAS,GNB4,PPP3CB,MAP3K7,HDAC11,PIK3C3,PRKCE,GSK3B,PLCL1,GNB1L,MAP2K1,PRKD3,PPP3CA,GNG12,HDAC9,NRAS,HDAC2,PIK3C2A,ITPR2,RRAS,MAP3K1,GNAI1,MAPK8,MEF2A,GNAQ,MAPK9,GNG10,PRKCI,PRKAR2B,PIK3CB,MEF2C,ADCY7
Insulin Receptor Signaling	1.99526e-05	0.237	5/135 (4%)	27/135 (20%)	PRKACB,PIK3CA,BAD,SOS2,PDPK1,HRAS,PPP1CB,KRAS,CRK,JAK2,EIF4E,PTEN,EIF4EBP1,PDE3B,PIK3C3,FOXO3,GSK3B,MAP2K1,NRAS,PIK3C2A,RRAS,MAPK8,PPP1R11,SYNJ2,RHOQ,PRKAR2B,PRKCI,PTPN11,INPP5F,GAB1,PPP1R12A,PIK3CB
JAK/Stat Signaling	3.01995e-05	0.286	2/70 (3%)	18/70 (26%)	PIK3CA,NRAS,PIK3C2A,RRAS,SOCS2,SOS2,SOCS6,GNAQ,HRAS,SOCS4,KRAS,JAK2,FOS,PTPN11,PIK3C3,PIK3CB,STAT1,SOCS7,SOCS5,MAP2K1
FLT3 Signaling in Hematopoietic Progenitor Cells	4.46684e-05	0.276	5/76 (7%)	16/76 (21%)	PIK3CA,NRAS,PIK3C2A,BAD,RRAS,SOS2,RPS6KA3,HRAS,PDPK1,KRAS,FLT3LG,EIF4E,EIF4EBP1,RPS6KA6,PTPN11,PIK3C3,CREB1,PIK3CB,RPS6KA5,STAT1,MAP2K1
Growth Hormone Signaling	4.89779e-05	0.278	0/72 (0%)	20/72 (28%)	PIK3CA,PIK3C2A,SOCS2,SOCS6,RPS6KA3,PDPK1,SOCS4,JAK2,FOS,RPS6KA6,PRKCI,GHR,PIK3C3,PRKCE,PIK3CB,RPS6KA5,STAT1,SOCS7,SOCS5,PRKD3
3-phosphoinositide Biosynthesis	6.76083e-05	0.204	7/162 (4%)	26/162 (16%)	PIK3CA,PPP1R12C,PTPN23,NUDT9,PIKFYVE,PIP5K1B,STYXL1,PPM1K,PTPN12,STYX,UBLCP1,PTEN,SACM1L,MTMR6,PIK3C3,PPM1F,PI4K2B,NUDT4,RASA1,RNGTT,PPP3CA,ACP5,PPFIA1,PPAPDC3,PIK3C2A,PPP1R1B,PPTC7,PTPN11,DUSP1,PPP1R16B,PPP1R12A,PIK3CB,PTPN22
Molecular Mechanisms of Cancer	7.07946e-05	0.169	6/367 (2%)	56/367 (15%)	PRKACB,TGFBR1,BAD,SOS2,TAB2,HRAS,KRAS,RBL1,RB1,GSK3B,GNA13,PRKD3,RASA1,BIRC3,CCNE2,ARHGEF4,CASP3,RRAS,RAP1A,APC,RHOQ,PTPN11,GAB1,CFLAR,RAP1B,RAP2A,PIK3CA,BMPR2,CRK,PSENEN,HIF1A,MAP3K5,JAK2,SMAD5,E2F3,BMPR1A,RHOT1,MAP3K7,PIK3C3,PRKCE,ARHGEF3,CASP8,MAP2K1,PAK2,NRAS,PIK3C2A,GNAI1,GNAQ,MAPK8,APAF1,MAPK9,MDM2,XIAP,NBN,FOS,PRKAR2B,PRKCI,RASGRP1,PIK3CB,CDKN1B,ADCY7,CASP7
NF-κB Signaling	9.12011e-05	0.207	10/174 (6%)	26/174 (15%)	SIGIRR,PRKACB,PIK3CA,TGFBR1,TGFBR3,TAB2,BMPR2,TNFAIP3,HRAS,KRAS,MAP3K7,BMPR1A,PIK3C3,TDP2,TLR3,GSK3B,CHUK,CASP8,NRAS,PIK3C2A,HDAC2,RRAS,RELB,MAPK8,TBK1,TAB3,TRAF2,GHR,CD40,IL1RN,LTA,ZAP70,PIK3CB,FGFRL1,EIF2AK2,IRAK4
Glucocorticoid Receptor Signaling	0.000114815	0.179	6/280 (2%)	44/280 (16%)	PRKACB,TGFBR1,PRKAB2,SOS2,HRAS,KRAS,TAF13,PRKAA1,CREBZF,RRAS,NCOA3,KAT2B,CD3G,TAF1,SMARCA2,IL1RN,DUSP1,NCOA1,POLR2I,PIK3CA,JAK2,TAF7,GTF2A1,NR3C1,NFAT5,PPP3CB,NCOA2,MAP3K7,PIK3C3,CREB1,FOXO3,CHUK,STAT1,MAP2K1,TAF2,PPP3CA,GTF2H3,NRAS,PIK3C2A,MAP3K1,MAPK8,MAPK9,HSPA2,POLR2L,FOS,TRAF2,GTF2E1,PIK3CB,NRIP1,HLTF
LPS-stimulated MAPK Signaling	0.00011749	0.25	2/80 (3%)	18/80 (23%)	PIK3CA,NRAS,PIK3C2A,ATF1,RRAS,MAPK8,HRAS,MAPK9,KRAS,MAP3K5,FOS,PRKCI,MAP3K7,PIK3C3,CREB1,PRKCE,PIK3CB,CHUK,MAP2K1,PRKD3
NF-κB Activation by Viruses	0.00011749	0.253	4/79 (5%)	16/79 (20%)	ITGB1,CCR5,PIK3CA,NRAS,PIK3C2A,RRAS,MAP3K1,HRAS,KRAS,TRAF2,PRKCI,PIK3C3,ITGAV,PRKCE,PIK3CB,CHUK,CXCR5,EIF2AK2,PRKD3,ITGA4
CNTF Signaling	0.000125893	0.291	2/55 (4%)	14/55 (25%)	IL6ST,PIK3CA,NRAS,PIK3C2A,RRAS,RPS6KA3,HRAS,KRAS,JAK2,RPS6KA6,PTPN11,PIK3C3,PIK3CB,RPS6KA5,STAT1,MAP2K1
Endometrial Cancer Signaling	0.000125893	0.291	4/55 (7%)	12/55 (22%)	PIK3CA,NRAS,PIK3C2A,BAD,RRAS,SOS2,HRAS,PDPK1,KRAS,MLH1,PTEN,PIK3C3,FOXO3,PIK3CB,GSK3B,MAP2K1
Melanoma Signaling	0.000125893	0.318	3/44 (7%)	11/44 (25%)	PIK3CA,NRAS,PIK3C2A,BAD,RRAS,MITF,HRAS,MDM2,KRAS,PTEN,RB1,PIK3C3,PIK3CB,MAP2K1
Renin-Angiotensin Signaling	0.000128825	0.23	2/113 (2%)	24/113 (21%)	PRKACB,PIK3CA,SOS2,HRAS,KRAS,JAK2,PIK3C3,PRKCE,STAT1,PRKD3,MAP2K1,NRAS,PAK2,PIK3C2A,RRAS,ITPR2,MAP3K1,MAPK8,GNAQ,MAPK9,FOS,PRKCI,PRKAR2B,PIK3CB,PTGER2,ADCY7
Superpathway of Inositol Phosphate Compounds	0.000134896	0.191	8/199 (4%)	30/199 (15%)	PIK3CA,PPP1R12C,PTPN23,NUDT9,PIKFYVE,STYXL1,PIP5K1B,PPM1K,PTPN12,STYX,UBLCP1,PTEN,SACM1L,MTMR6,IPMK,PIK3C3,PPM1F,PI4K2B,NUDT4,RASA1,RNGTT,PPP3CA,ACP5,PPFIA1,PPAPDC3,PIK3C2A,PPP1R1B,PPTC7,ITPKA,SYNJ2,PTPN11,INPP5F,DUSP1,PPP1R16B,PPP1R12A,PIK3CB,PPIP5K2,PTPN22
Antiproliferative Role of Somatostatin Receptor 2	0.000141254	0.269	4/67 (6%)	14/67 (21%)	RAP1B,PIK3CA,NRAS,PIK3C2A,RRAS,HRAS,KRAS,GNG10,GNB4,PTPN11,PIK3C3,PIK3CB,CDKN1B,GNB1L,MAP2K1,NPR2,GUCY1B3,GNG12
T Cell Receptor Signaling	0.000147911	0.233	3/103 (3%)	21/103 (20%)	PIK3CA,NRAS,PIK3C2A,RRAS,SOS2,MAP3K1,MAPK8,HRAS,KRAS,CD8B,FOS,CD3G,NFAT5,PPP3CB,VAV3,PIK3C3,RASGRP1,ZAP70,PIK3CB,CHUK,MAP2K1,RASA1,PPP3CA,ITK
Myc Mediated Apoptosis Signaling	0.000151356	0.283	4/60 (7%)	13/60 (22%)	PIK3CA,NRAS,PIK3C2A,CASP3,BAD,RRAS,SOS2,MAPK8,YWHAZ,APAF1,HRAS,MAPK9,KRAS,YWHAQ,PIK3C3,PIK3CB,CASP8
Phospholipase C Signaling	0.000165959	0.181	9/248 (4%)	36/248 (15%)	RAP1B,SOS2,RPS6KA3,HDAC10,HRAS,PPP1CB,KRAS,CD79A,GNB4,NFAT5,PPP3CB,RHOT1,HDAC11,CREB1,PRKCE,GNA13,ARHGEF3,GNB1L,MAP2K1,PRKD3,PPP3CA,GNG12,ITK,ITGA4,ITGB1,HDAC9,ARHGEF4,NRAS,CD79B,HDAC2,RRAS,ITPR2,MEF2A,GNAQ,RAP1A,GNG10,PLD4,PLA2G4A,CD3G,PRKCI,RHOQ,ZAP70,PPP1R12A,MEF2C,ADCY7
3-phosphoinositide Degradation	0.000194984	0.201	7/149 (5%)	23/149 (15%)	PPP1R12C,PTPN23,NUDT9,STYXL1,PPM1K,PTPN12,STYX,UBLCP1,PTEN,SACM1L,MTMR6,MTM1,PPM1F,NUDT4,RASA1,RNGTT,PPP3CA,ACP5,PPFIA1,PPAPDC3,PPP1R1B,PPTC7,SYNJ2,INPP4B,PTPN11,INPP5F,DUSP1,PPP1R16B,PPP1R12A,PTPN22
D-myo-inositol (1,4,5,6)-Tetrakisphosphate Biosynthesis	0.000239883	0.205	7/132 (5%)	20/132 (15%)	PPP1R12C,PTPN23,NUDT9,STYXL1,PPM1K,PTPN12,STYX,UBLCP1,PTEN,SACM1L,MTMR6,IPMK,PPM1F,NUDT4,RASA1,RNGTT,PPP3CA,PPFIA1,ACP5,PPAPDC3,PPP1R1B,PPTC7,PTPN11,PPP1R16B,DUSP1,PPP1R12A,PTPN22
D-myo-inositol (3,4,5,6)-tetrakisphosphate Biosynthesis	0.000239883	0.205	7/132 (5%)	20/132 (15%)	PPP1R12C,PTPN23,NUDT9,STYXL1,PPM1K,PTPN12,STYX,UBLCP1,PTEN,SACM1L,MTMR6,IPMK,PPM1F,NUDT4,RASA1,RNGTT,PPP3CA,PPFIA1,ACP5,PPAPDC3,PPP1R1B,PPTC7,PTPN11,PPP1R16B,DUSP1,PPP1R12A,PTPN22
Telomerase Signaling	0.000245471	0.233	5/103 (5%)	19/103 (18%)	ETS1,HDAC9,PIK3CA,NRAS,PIK3C2A,HDAC2,RRAS,TERT,SOS2,HRAS,PDPK1,HDAC10,KRAS,ELF1,RB1,ELF2,HDAC11,PIK3C3,IL2RA,PIK3CB,POT1,MAP2K1,TERF1,ELK3
PDGF Signaling	0.00025704	0.253	2/79 (3%)	18/79 (23%)	PIK3CA,NRAS,PIK3C2A,RRAS,SOS2,MAP3K1,MAPK8,HRAS,CRK,KRAS,JAK2,SYNJ2,FOS,INPP5F,PIK3C3,PIK3CB,EIF2AK2,STAT1,MAP2K1,RASA1
Thrombopoietin Signaling	0.00025704	0.271	2/59 (3%)	14/59 (24%)	PIK3CA,NRAS,PIK3C2A,RRAS,HRAS,KRAS,JAK2,FOS,PRKCI,PTPN11,PIK3C3,PRKCE,PIK3CB,STAT1,MAP2K1,PRKD3
Neurotrophin/TRK Signaling	0.000331131	0.257	2/70 (3%)	16/70 (23%)	PIK3CA,NRAS,PIK3C2A,RRAS,SPRY1,SOS2,MAPK8,HRAS,PDPK1,KRAS,MAP3K5,FOS,PTPN11,GAB1,PIK3C3,CREB1,PIK3CB,MAP2K1
Regulation of IL-2 Expression in Activated and Anergic T Lymphocytes	0.000371535	0.235	2/85 (2%)	18/85 (21%)	TGFBR1,NRAS,RRAS,MAP3K1,SOS2,MAPK8,HRAS,MAPK9,TOB1,KRAS,FOS,CD3G,NFAT5,CD80,PPP3CB,VAV3,ZAP70,CHUK,MAP2K1,PPP3CA
FcγRIIB Signaling in B Lymphocytes	0.000380189	0.245	4/53 (8%)	9/53 (17%)	PIK3CA,NRAS,CD79B,PIK3C2A,RRAS,MAPK8,MAPK9,PDPK1,HRAS,KRAS,CD79A,PIK3C3,PIK3CB
Hereditary Breast Cancer Signaling	0.000436516	0.21	9/124 (7%)	17/124 (14%)	PIK3CA,GADD45G,HRAS,HDAC10,MRE11A,KRAS,RAD50,MLH1,PTEN,RB1,PIK3C3,HDAC11,SLC19A1,HDAC9,NRAS,PIK3C2A,HDAC2,RRAS,CDK1,NBN,POLR2L,FANCM,SMARCA2,PIK3CB,POLR2I,HLTF
PKCÎ¸ Signaling in T Lymphocytes	0.000436516	0.194	4/134 (3%)	22/134 (16%)	HLA-DOA,PIK3CA,SOS2,HRAS,KRAS,MAP3K5,NFAT5,PPP3CB,MAP3K7,PIK3C3,CHUK,PPP3CA,MAP3K2,NRAS,PIK3C2A,RRAS,MAP3K1,MAPK8,CD3G,FOS,CD80,VAV3,ZAP70,CD86,HLA-DOB,PIK3CB
GM-CSF Signaling	0.000446684	0.254	2/67 (3%)	15/67 (22%)	ETS1,RUNX1,PIK3CA,NRAS,PIK3C2A,RRAS,SOS2,HRAS,KRAS,JAK2,PPP3CB,PTPN11,PIK3C3,PIK3CB,STAT1,MAP2K1,PPP3CA
PI3K/AKT Signaling	0.000489779	0.197	4/137 (3%)	23/137 (17%)	PIK3CA,BAD,SOS2,HRAS,PDPK1,KRAS,JAK2,MAP3K5,EIF4E,PTEN,EIF4EBP1,YWHAQ,FOXO3,CHUK,GSK3B,MAP2K1,ITGA4,ITGB1,NRAS,RRAS,YWHAZ,MDM2,SYNJ2,GAB1,INPP5F,PIK3CB,CDKN1B
B Cell Development	0.000489779	0.333	8/33 (24%)	3/33 (9%)	IL7R,CD19,HLA-DOA,CD79B,CD80,CD40,CD86,HLA-DOB,IGHM,CD79A,IGHD
HER-2 Signaling in Breast Cancer	0.00060256	0.238	3/80 (4%)	16/80 (20%)	ITGB1,PIK3CA,CCNE2,NRAS,PIK3C2A,BAD,RRAS,SOS2,HRAS,MDM2,KRAS,MAP3K5,PRKCI,PIK3C3,PRKCE,PIK3CB,CDKN1B,GSK3B,PRKD3
Prostate Cancer Signaling	0.000616595	0.215	3/93 (3%)	17/93 (18%)	PIK3CA,CCNE2,NRAS,PIK3C2A,BAD,RRAS,SOS2,HRAS,PDPK1,MDM2,KRAS,PTEN,RB1,PIK3C3,CREB1,PIK3CB,CHUK,CDKN1B,GSK3B,MAP2K1
TNFR2 Signaling	0.000630957	0.312	2/32 (6%)	8/32 (25%)	FOS,TRAF2,LTA,MAP3K1,MAPK8,TNFAIP3,TBK1,CHUK,BIRC3,XIAP
SAPK/JNK Signaling	0.000630957	0.218	4/101 (4%)	18/101 (18%)	PIK3CA,NRAS,PIK3C2A,RRAS,SOS2,MAP3K1,MAPK8,HRAS,MAPK9,CRK,KRAS,MAP3K5,MAPK8IP3,TRAF2,GAB1,MAP3K7,PIK3C3,DUSP4,PIK3CB,MAP4K5,GNA13,MAP3K2
PTEN Signaling	0.000660693	0.197	4/132 (3%)	22/132 (17%)	PIK3CA,TGFBR1,BAD,TGFBR3,SOS2,HRAS,PDPK1,BMPR2,KRAS,PTEN,BMPR1A,FOXO3,CHUK,GSK3B,MAP2K1,ITGA4,ITGB1,NRAS,CASP3,RRAS,SYNJ2,GHR,INPP5F,PIK3CB,CDKN1B,FGFRL1
CXCR4 Signaling	0.000660693	0.194	3/160 (2%)	28/160 (18%)	PIK3CA,CXCL12,HRAS,KRAS,CRK,ROCK2,GNB4,RHOT1,PIK3C3,PRKCE,GNA13,GNB1L,MAP2K1,PRKD3,GNG12,PAK2,NRAS,PIK3C2A,RRAS,ITPR2,EGR1,GNAQ,MAPK8,GNAI1,MAPK9,GNG10,FOS,PRKCI,RHOQ,PIK3CB,ADCY7
IL-3 Signaling	0.000707946	0.247	3/73 (4%)	15/73 (21%)	PIK3CA,NRAS,PIK3C2A,BAD,RRAS,HRAS,KRAS,JAK2,FOS,PRKCI,PPP3CB,PIK3C3,PRKCE,PIK3CB,STAT1,MAP2K1,PRKD3,PPP3CA
Mouse Embryonic Stem Cell Pluripotency	0.000724436	0.222	3/99 (3%)	19/99 (19%)	IL6ST,PIK3CA,NRAS,PIK3C2A,RRAS,SOS2,HRAS,BMPR2,KRAS,SMAD5,JAK2,ID3,XIAP,APC,PTPN11,MAP3K7,BMPR1A,PIK3C3,PIK3CB,GSK3B,MAP2K1,TCF7L2
Aldosterone Signaling in Epithelial Cells	0.00074131	0.197	3/157 (2%)	28/157 (18%)	PIK3CA,DNAJB4,SOS2,PIKFYVE,HSPB8,DNAJC13,PDPK1,KRAS,DNAJC10,PIP5K1B,DNAJB2,PIK3C3,PRKCE,PLCL1,MAP2K1,PRKD3,PIK3C2A,ITPR2,SLC12A2,DNAJC2,DNAJC25,DNAJB9,DNAJB14,HSPA2,DNAJC21,NEDD4,PRKCI,DUSP1,HSPA13,PIK3CB,HSPB1
Huntington's Disease Signaling	0.000812831	0.175	10/234 (4%)	31/234 (13%)	PIK3CA,REST,SOS2,HDAC10,PDPK1,HRAS,NSF,GNB4,HDAC11,PIK3C3,CREB1,PRKCE,TCERG1,DLG4,CASP8,GNB1L,RASA1,PRKD3,GNG12,HDAC9,PIK3C2A,HDAC2,CASP3,GLS,APAF1,MAPK8,GNAQ,MAPK9,HIP1,STX1A,HSPA2,ZDHHC17,GNG10,POLR2L,DNM1,PRKCI,RCOR2,PIK3CB,DNM1L,POLR2I,CASP7
Protein Kinase A Signaling	0.000812831	0.164	8/383 (2%)	55/383 (14%)	PRKACB,TGFBR1,BAD,DUSP15,PTEN,YWHAQ,ROCK2,GNB4,PHKB,TDP2,GSK3B,GNA13,ANAPC11,PLCL1,PRKD3,GNG12,H1F0,ITPR2,PPP1R1B,YWHAZ,PTPN18,PPP1R11,PDE4B,PTP4A1,RAP1A,GNG10,ANAPC4,PTPN11,DUSP1,PPP1R12A,DUSP4,ANAPC2,RAP1B,DUSP6,PPP1CB,PTPN12,AKAP7,AKAP11,PTPN4,NFAT5,PPP3CB,PDE3B,CREB1,PRKCE,CHUK,GNB1L,MAP2K1,PPP3CA,PTPRK,ATF1,MAP3K1,GNAI1,GNAQ,PDE4D,PRKAR2B,PRKCI,ADD3,PDE8B,PTPRR,ADCY7,PTPN22,TCF7L2,CDC27
Melanocyte Development and Pigmentation Signaling	0.000870964	0.23	2/87 (2%)	18/87 (21%)	PRKACB,PIK3CA,NRAS,PIK3C2A,RRAS,MITF,SOS2,RPS6KA3,HRAS,CRK,KRAS,RPS6KA6,PRKAR2B,PTPN11,PIK3C3,CREB1,PIK3CB,RPS6KA5,MAP2K1,ADCY7
NRF2-mediated Oxidative Stress Response	0.000870964	0.184	8/190 (4%)	27/190 (14%)	PIK3CA,DNAJB4,NQO2,MAF,ACTA2,HSPB8,GCLC,DNAJC13,HRAS,KRAS,DNAJC10,MAP3K5,DNAJB2,MAP3K7,PIK3C3,PRKCE,JUND,GCLM,GSK3B,MAP2K1,PRKD3,NRAS,PIK3C2A,RRAS,MAP3K1,MAPK8,MAPK9,DNAJB9,DNAJB14,BACH1,DNAJC21,FOS,PRKCI,PIK3CB,CDC34
GNRH Signaling	0.000933254	0.193	3/140 (2%)	24/140 (17%)	PRKACB,SOS2,HRAS,KRAS,MAP3K5,MAP3K7,CREB1,PRKCE,PRKD3,MAP2K1,MAP3K2,NRAS,PAK2,RRAS,ITPR2,EGR1,MAP3K1,GNAQ,MAPK8,GNAI1,MAPK9,DNM1,FOS,PRKCI,PRKAR2B,DNM1L,ADCY7
PI3K Signaling in B Lymphocytes	0.000933254	0.203	6/133 (5%)	21/133 (16%)	PIK3CA,HRAS,PDPK1,KRAS,CD79A,PTEN,NFAT5,PPP3CB,FOXO3,CREB1,CHUK,PLCL1,MAP2K1,PPP3CA,CD19,NRAS,CD79B,ATF1,RRAS,ITPR2,FOS,PRKCI,DAPP1,CD40,VAV3,PIK3CB,PLEKHA1
Natural Killer Cell Signaling	0.000933254	0.216	4/111 (4%)	20/111 (18%)	PIK3CA,PAK2,NRAS,PIK3C2A,RRAS,SOS2,NCR3,HRAS,KRAS,SYNJ2,PRKCI,INPP5F,PTPN11,VAV3,PIK3C3,KLRC4-KLRK1/KLRK1,ZAP70,PRKCE,PIK3CB,SH2D1B,HCST,MAP2K1,PRKD3,FCGR3A
IL-1 Signaling	0.001	0.206	3/102 (3%)	18/102 (18%)	ECSIT,PRKACB,TOLLIP,MAP3K1,TAB2,GNAQ,MAPK8,GNAI1,MAPK9,GNG10,GNB4,FOS,PRKAR2B,MAP3K7,CHUK,GNA13,GNB1L,ADCY7,IL1RAP,GNG12,IRAK4
CD28 Signaling in T Helper Cells	0.00102329	0.2	2/125 (2%)	23/125 (18%)	HLA-DOA,PIK3CA,PDPK1,ACTR3,NFAT5,PPP3CB,PIK3C3,CHUK,MAP2K1,PPP3CA,ITK,ACTR2,PIK3C2A,ITPR2,MAP3K1,MAPK8,MAPK9,CD3G,FOS,CD80,PTPN11,ZAP70,HLA-DOB,CD86,PIK3CB
Type II Diabetes Mellitus Signaling	0.00102329	0.188	2/133 (2%)	23/133 (17%)	PIK3CA,PRKAB2,SOCS2,SOCS6,PDPK1,MAP3K5,SLC27A5,MAP3K7,PIK3C3,PRKAA1,ACSL4,PRKCE,CHUK,PRKD3,PIK3C2A,ACSL6,MAP3K1,MAPK8,MAPK9,SOCS4,TRAF2,PRKCI,PIK3CB,SOCS7,SOCS5
GDNF Family Ligand-Receptor Interactions	0.00114815	0.243	2/70 (3%)	15/70 (21%)	PIK3CA,NRAS,PIK3C2A,RRAS,ITPR2,SOS2,MAPK8,HRAS,MAPK9,KRAS,FOS,GAB1,PIK3C3,CREB1,PIK3CB,MAP2K1,RASA1
CD27 Signaling in Lymphocytes	0.0011749	0.25	3/56 (5%)	11/56 (20%)	CASP3,MAP3K1,MAPK8,APAF1,MAPK9,MAP3K5,FOS,TRAF2,SIVA1,MAP3K7,CHUK,CASP8,MAP2K1,MAP3K2
IL-4 Signaling	0.0011749	0.237	5/76 (7%)	13/76 (17%)	HMGA1,HLA-DOA,PIK3CA,NRAS,PIK3C2A,IL13RA1,RRAS,SOS2,HRAS,KRAS,JAK2,NR3C1,SYNJ2,NFAT5,INPP5F,PIK3C3,HLA-DOB,PIK3CB
ErbB2-ErbB3 Signaling	0.00125893	0.254	3/59 (5%)	12/59 (20%)	PIK3CA,NRAS,PIK3C2A,BAD,RRAS,SOS2,PDPK1,HRAS,KRAS,PTEN,PIK3C3,PIK3CB,CDKN1B,GSK3B,MAP2K1
Breast Cancer Regulation by Stathmin1	0.00134896	0.182	5/198 (3%)	31/198 (16%)	PRKACB,PIK3CA,SOS2,HRAS,PPP1CB,KRAS,E2F3,ROCK2,GNB4,PIK3C3,RB1CC1,PRKCE,GNA13,ARHGEF3,GNB1L,MAP2K1,PRKD3,GNG12,ARHGEF4,CCNE2,NRAS,PIK3C2A,ITPR2,RRAS,GNAI1,GNAQ,PPP1R11,CDK1,GNG10,PRKCI,PRKAR2B,PPP1R12A,UHMK1,PIK3CB,CDKN1B,ADCY7
RANK Signaling in Osteoclasts	0.00138038	0.215	1/93 (1%)	19/93 (20%)	PIK3CA,PIK3C2A,MITF,MAP3K1,TAB2,MAPK8,MAPK9,MAP3K5,XIAP,FOS,TRAF2,PPP3CB,MAP3K7,PIK3C3,PIK3CB,CHUK,MAP2K1,BIRC3,PPP3CA,MAP3K2
p70S6K Signaling	0.00147911	0.203	6/123 (5%)	19/123 (15%)	PIK3CA,F2R,BAD,SOS2,HRAS,PDPK1,KRAS,CD79A,YWHAQ,PIK3C3,PRKCE,EEF2K,PLCL1,MAP2K1,PRKD3,CD19,NRAS,CD79B,PIK3C2A,RRAS,YWHAZ,GNAI1,GNAQ,PRKCI,PIK3CB
Neuregulin Signaling	0.00158489	0.206	5/97 (5%)	15/97 (15%)	ITGB1,NRAS,BAD,RRAS,SOS2,HRAS,PDPK1,CRK,KRAS,PTEN,ERBB2IP,PRKCI,PTPN11,PRKCE,DLG4,CDKN1B,MAP2K1,PRKD3,ITGA4,MATK
TNFR1 Signaling	0.00162181	0.255	2/51 (4%)	11/51 (22%)	PAK2,CASP3,MAP3K1,MAPK8,APAF1,TNFAIP3,XIAP,FOS,TRAF2,CHUK,CASP8,BIRC3,CASP7
VEGF Family Ligand-Receptor Interactions	0.00162181	0.231	3/78 (4%)	15/78 (19%)	PIK3CA,NRAS,PIK3C2A,NRP2,RRAS,SOS2,HRAS,VEGFB,KRAS,FOS,PLA2G4A,PRKCI,PIK3C3,PRKCE,PIK3CB,MAP2K1,PRKD3,NRP1
IL-2 Signaling	0.0017378	0.25	2/56 (4%)	12/56 (21%)	PIK3CA,NRAS,PIK3C2A,RRAS,SOS2,MAPK8,HRAS,KRAS,FOS,PTPN11,PIK3C3,IL2RA,PIK3CB,MAP2K1
Estrogen Receptor Signaling	0.00177828	0.194	5/134 (4%)	21/134 (16%)	MED13,MED23,CCNC,SOS2,HRAS,KRAS,TAF7,TAF13,GTF2A1,NR3C1,G6PC3,NCOA2,TAF2,MAP2K1,GTF2H3,MED12L,NRAS,RRAS,NCOA3,POLR2L,KAT2B,TAF1,GTF2E1,NCOA1,NRIP1,POLR2I
fMLP Signaling in Neutrophils	0.00186209	0.192	3/120 (3%)	20/120 (17%)	ACTR2,PIK3CA,NRAS,PIK3C2A,ITPR2,RRAS,GNAI1,HRAS,KRAS,GNG10,GNB4,PRKCI,ACTR3,NFAT5,PPP3CB,PIK3C3,PRKCE,PIK3CB,GNB1L,MAP2K1,PRKD3,GNG12,PPP3CA
Type I Diabetes Mellitus Signaling	0.00186209	0.198	5/116 (4%)	18/116 (16%)	HLA-DOA,CASP3,SOCS2,SOCS6,MAPK8,APAF1,MAPK9,SOCS4,JAK2,MAP3K5,CD3G,TRAF2,CD80,MAP3K7,LTA,CD86,HLA-DOB,CHUK,CASP8,STAT1,SOCS7,SOCS5,IL1RAP
Salvage Pathways of Pyrimidine Ribonucleotides	0.00218776	0.226	2/84 (2%)	17/84 (20%)	UPRT,NME4,DAPK1,FAM20B,PAK2,MAPK6,CSNK1A1,MAPK8,MAPK9,CDK1,NME3,PRKAA1,PRKCE,CMPK1,EIF2AK2,HIPK1,MAP2K1,ACVR2A,DYRK1A
Role of BRCA1 in DNA Damage Response	0.00218776	0.238	2/63 (3%)	13/63 (21%)	RBL2,ATF1,RBBP8,MRE11A,RBL1,E2F3,MLH1,RAD50,NBN,RB1,FANCM,SMARCA2,SLC19A1,STAT1,HLTF
ErbB4 Signaling	0.00218776	0.234	3/64 (5%)	12/64 (19%)	PIK3CA,NRAS,PIK3C2A,RRAS,SOS2,HRAS,PDPK1,PSENEN,KRAS,PRKCI,PIK3C3,PRKCE,PIK3CB,MAP2K1,PRKD3
Rac Signaling	0.00223872	0.188	2/117 (2%)	20/117 (17%)	ITGB1,ACTR2,PIK3CA,NRAS,PAK2,PIK3C2A,RRAS,MAP3K1,MAPK8,PIKFYVE,HRAS,KRAS,PIP5K1B,IQGAP2,PRKCI,ACTR3,PIK3C3,SH3RF1,PIK3CB,MAP2K1,ELK4,ITGA4
Endoplasmic Reticulum Stress Pathway	0.00234423	0.389	1/18 (6%)	6/18 (33%)	TRAF2,CASP3,ERN1,MAPK8,MAP3K5,CASP7,TAOK3
ErbB Signaling	0.00251189	0.218	2/87 (2%)	17/87 (20%)	PIK3CA,PAK2,NRAS,PIK3C2A,RRAS,SOS2,MAPK8,HRAS,PDPK1,MAPK9,KRAS,FOS,PRKCI,PIK3C3,PRKCE,PIK3CB,GSK3B,MAP2K1,PRKD3
14-3-3-mediated Signaling	0.0025704	0.202	5/119 (4%)	19/119 (16%)	PIK3CA,NRAS,PIK3C2A,BAD,RRAS,STRADA,MAPK8,YWHAZ,HRAS,MAPK9,KRAS,MAP3K5,YWHAQ,FOS,TRAF2,PRKCI,PIK3C3,PRKCE,PIK3CB,CDKN1B,GSK3B,PLCL1,MAP2K1,PRKD3
Erythropoietin Signaling	0.00263027	0.216	2/74 (3%)	14/74 (19%)	PIK3CA,NRAS,PIK3C2A,RRAS,SOS2,HRAS,PDPK1,KRAS,JAK2,FOS,PRKCI,PIK3C3,PRKCE,PIK3CB,MAP2K1,PRKD3
Androgen Signaling	0.00275423	0.169	4/136 (3%)	19/136 (14%)	PRKACB,GNAQ,GNAI1,GTF2A1,GNG10,POLR2L,GNB4,KAT2B,TGFB1I1,PRKAR2B,PRKCI,NCOA2,GTF2E1,NCOA1,PRKCE,NCOA4,GNA13,GNB1L,POLR2I,TAF2,PRKD3,GNG12,GTF2H3
DNA Double-Strand Break Repair by Homologous Recombination	0.00275423	0.375	1/16 (6%)	5/16 (31%)	GEN1,ATRX,RAD52,MRE11A,RAD50,NBN
Î±-Adrenergic Signaling	0.00288403	0.204	3/93 (3%)	16/93 (17%)	PRKACB,NRAS,ITPR2,RRAS,GNAQ,GNAI1,HRAS,KRAS,GNG10,GNB4,PRKAR2B,PHKB,PRKCI,PRKCE,GNB1L,MAP2K1,ADCY7,PRKD3,GNG12
Cardiac Hypertrophy Signaling	0.00301995	0.168	5/232 (2%)	34/232 (15%)	PRKACB,PIK3CA,TGFBR1,CACNA1S,HRAS,KRAS,MAP3K5,EIF4E,ROCK2,GNB4,PPP3CB,MAP3K7,RHOT1,PIK3C3,CREB1,GSK3B,GNA13,PLCL1,GNB1L,MAP2K1,PPP3CA,GNG12,MAP3K2,NRAS,PIK3C2A,RRAS,MAP3K1,GNAI1,MAPK8,MEF2A,GNAQ,MAPK9,GNG10,PRKAR2B,RHOQ,PIK3CB,MEF2C,ADCY7,HSPB1
Actin Nucleation by ARP-WASP Complex	0.0030903	0.212	3/66 (5%)	11/66 (17%)	ITGB1,ACTR2,NRAS,PPP1R12C,RRAS,SOS2,HRAS,KRAS,ROCK2,ACTR3,RHOQ,RHOT1,PPP1R12A,ITGA4
Role of JAK1 and JAK3 in Î³c Cytokine Signaling	0.0030903	0.231	3/65 (5%)	12/65 (18%)	PIK3CA,NRAS,PIK3C2A,RRAS,IL9R,IL21R,HRAS,KRAS,JAK2,IL7R,PTPN11,PIK3C3,PIK3CB,IL2RA,STAT1
Pyridoxal 5'-phosphate Salvage Pathway	0.0030903	0.242	0/62 (0%)	15/62 (24%)	DAPK1,FAM20B,PAK2,MAPK6,CSNK1A1,MAPK8,MAPK9,CDK1,PRKAA1,PRKCE,EIF2AK2,HIPK1,MAP2K1,ACVR2A,DYRK1A
p53 Signaling	0.00316228	0.211	3/95 (3%)	17/95 (18%)	PLAGL1,TP53INP1,PIK3CA,PIK3C2A,TOPBP1,GADD45G,THBS1,MAPK8,APAF1,MDM2,PTEN,SCO2,KAT2B,RB1,STAG1,PIK3C3,PIK3CB,GSK3B,PIDD,SIRT1
P2Y Purigenic Receptor Signaling Pathway	0.00323594	0.19	3/126 (2%)	21/126 (17%)	PRKACB,PIK3CA,NRAS,PIK3C2A,RRAS,GNAQ,GNAI1,HRAS,KRAS,GNG10,GNB4,FOS,PRKCI,PRKAR2B,PIK3C3,CREB1,PRKCE,PIK3CB,GNB1L,PLCL1,MAP2K1,ADCY7,PRKD3,GNG12
Role of JAK2 in Hormone-like Cytokine Signaling	0.00331131	0.278	0/36 (0%)	10/36 (28%)	GHR,PTPN11,SOCS6,SOCS2,SOCS4,JAK2,SOCS7,STAT1,HLTF,SOCS5
CD40 Signaling	0.00363078	0.217	3/69 (4%)	12/69 (17%)	PIK3CA,PIK3C2A,ATF1,MAPK8,TNFAIP3,MAPK9,FOS,TRAF2,CD40,MAP3K7,LTA,PIK3C3,PIK3CB,CHUK,MAP2K1
iCOS-iCOSL Signaling in T Helper Cells	0.00371535	0.19	4/116 (3%)	18/116 (16%)	HLA-DOA,PIK3CA,PIK3C2A,BAD,ITPR2,TRAT1,PDPK1,PTEN,CD3G,NFAT5,CD40,PPP3CB,CD80,PIK3C3,ZAP70,HLA-DOB,IL2RA,PIK3CB,CHUK,PLEKHA1,PPP3CA,ITK
Role of PKR in Interferon Induction and Antiviral Response	0.00380189	0.244	2/45 (4%)	9/45 (20%)	TRAF2,CASP3,MAP3K7,TAB2,APAF1,CHUK,EIF2AK2,TLR3,STAT1,CASP8,RNASEL
CCR3 Signaling in Eosinophils	0.00389045	0.189	3/122 (2%)	20/122 (16%)	PIK3CA,NRAS,PAK2,PIK3C2A,ITPR2,RRAS,GNAI1,PPP1CB,HRAS,KRAS,GNG10,ROCK2,PLA2G4A,GNB4,PRKCI,PIK3C3,PPP1R12A,PRKCE,PIK3CB,GNB1L,MAP2K1,PRKD3,GNG12
Relaxin Signaling	0.00389045	0.177	2/147 (1%)	24/147 (16%)	RAP1B,PRKACB,PIK3CA,GNB4,PDE3B,PIK3C3,CREB1,TDP2,GNA13,GNB1L,MAP2K1,GUCY1B3,GNG12,PIK3C2A,GNAI1,GNAQ,PDE4B,PDE4D,RAP1A,GNG10,FOS,PRKAR2B,PDE8B,PIK3CB,NPR2,ADCY7
D-myo-inositol-5-phosphate Metabolism	0.00389045	0.176	7/148 (5%)	19/148 (13%)	PPP1R12C,PTPN23,NUDT9,STYXL1,PPM1K,PTPN12,STYX,UBLCP1,PTEN,SACM1L,MTMR6,PPM1F,NUDT4,RASA1,RNGTT,PPP3CA,PPFIA1,ACP5,PPAPDC3,PPP1R1B,PPTC7,PTPN11,PPP1R16B,DUSP1,PPP1R12A,PTPN22
Cholecystokinin/Gastrin-mediated Signaling	0.00389045	0.208	3/101 (3%)	18/101 (18%)	NRAS,ITPR2,RRAS,SOS2,GNAQ,MEF2A,MAPK8,HRAS,MAPK9,KRAS,ROCK2,FOS,PRKCI,RHOQ,IL1RN,RHOT1,PRKCE,MEF2C,GNA13,MAP2K1,PRKD3
Telomere Extension by Telomerase	0.00416869	0.375	0/16 (0%)	6/16 (38%)	TNKS2,MRE11A,TERF1,POT1,RAD50,NBN
Endothelin-1 Signaling	0.0042658	0.181	5/171 (3%)	26/171 (15%)	PIK3CA,HRAS,KRAS,LCAT,PIK3C3,PRKCE,GNA13,CASP8,PLCL1,PRKD3,GUCY1B3,PNPLA8,NRAS,PIK3C2A,CASP3,RRAS,ITPR2,GNAQ,MAPK6,MAPK8,GNAI1,MAPK9,PLD4,PLA2G4A,FOS,PRKCI,GAB1,PIK3CB,PTGER2,ADCY7,CASP7
Death Receptor Signaling	0.0042658	0.222	3/63 (5%)	11/63 (17%)	CASP3,MAPK8,APAF1,TNFSF10,TBK1,MAP3K5,XIAP,TRAF2,CFLAR,CHUK,CASP8,BIRC3,CASP7,HSPB1
Protein Ubiquitination Pathway	0.00446684	0.163	10/264 (4%)	33/264 (13%)	ANAPC2,USP45,DNAJB4,TCEB2,HSPB8,UBR1,DNAJC13,DNAJC10,DNAJB2,USO1,USP8,USP53,PSMC6,PSMA2,ANAPC11,BIRC3,USP15,PSMD13,USP38,BIRC6,DNAJC2,DNAJC25,MDM2,THOP1,USP1,DNAJB9,UBE3A,USP33,DNAJB14,HSPA2,XIAP,DNAJC21,ANAPC4,NEDD4,USP32,HSPA13,UBE2E2,USP46,USP37,CDC34,VHL,USP25,HSPB1
Fc Epsilon RI Signaling	0.00467735	0.198	2/111 (2%)	20/111 (18%)	PIK3CA,NRAS,PIK3C2A,RRAS,SOS2,MAPK8,HRAS,PDPK1,MAPK9,KRAS,SYNJ2,PLA2G4A,PRKCI,PTPN11,INPP5F,GAB1,VAV3,PIK3C3,PRKCE,PIK3CB,MAP2K1,PRKD3
IL-6 Signaling	0.00489779	0.189	5/122 (4%)	18/122 (15%)	IL6ST,PIK3CA,NRAS,PIK3C2A,IL1RL1,RRAS,SOS2,MAPK8,HRAS,MAPK9,KRAS,JAK2,FOS,TRAF2,PTPN11,IL1RN,MAP3K7,PIK3C3,PIK3CB,CHUK,IL1RAP,MAP2K1,HSPB1
PEDF Signaling	0.00489779	0.208	4/77 (5%)	12/77 (16%)	PIK3CA,NRAS,PIK3C2A,RRAS,HRAS,KRAS,ZEB1,PNPLA2,TCF12,ROCK2,PIK3C3,PIK3CB,CHUK,CFLAR,CASP8,CASP7
Non-Small Cell Lung Cancer Signaling	0.00501187	0.205	3/73 (4%)	12/73 (16%)	PIK3CA,NRAS,PIK3C2A,BAD,RRAS,ITPR2,SOS2,HRAS,PDPK1,KRAS,RB1,PIK3C3,FOXO3,PIK3CB,MAP2K1
VEGF Signaling	0.00562341	0.196	5/97 (5%)	14/97 (14%)	PIK3CA,NRAS,PIK3C2A,BAD,RRAS,ACTA2,SOS2,HRAS,VEGFB,KRAS,HIF1A,ARNT,ROCK2,PTPN11,PIK3C3,FOXO3,PIK3CB,VCL,MAP2K1
BMP signaling pathway	0.00562341	0.208	2/77 (3%)	14/77 (18%)	PRKACB,NRAS,RRAS,MAPK8,HRAS,BMPR2,MAPK9,KRAS,SMAD5,XIAP,PRKAR2B,MAP3K7,RUNX2,BMPR1A,CREB1,MAP2K1
Lymphotoxin Î² Receptor Signaling	0.0060256	0.228	5/57 (9%)	8/57 (14%)	PIK3CA,CASP3,PIK3C2A,RELB,APAF1,LTB,PDPK1,NFKBID,TRAF2,LTA,PIK3C3,PIK3CB,CHUK
Ephrin Receptor Signaling	0.0060256	0.157	5/198 (3%)	26/198 (13%)	RAP1B,SOS2,CXCL12,VEGFB,HRAS,KRAS,CRK,JAK2,ROCK2,GNB4,ACTR3,CREB1,GNA13,GNB1L,RASA1,MAP2K1,GNG12,ITGA4,EFNA2,ITGB1,ACTR2,PAK2,NRAS,RRAS,GNAI1,GNAQ,RAP1A,GNG10,PTPN11,ABI1,ADAM10
Acute Phase Response Signaling	0.00660693	0.174	6/172 (3%)	24/172 (14%)	IL6ST,ECSIT,PIK3CA,SOS2,SOCS6,SOCS2,PDPK1,HRAS,KRAS,JAK2,MAP3K5,NR3C1,SERPIND1,MAP3K7,CHUK,MAP2K1,IL1RAP,NRAS,RRAS,MAP3K1,MAPK8,MAPK9,SOCS4,FOS,TRAF2,PTPN11,IL1RN,PIK3CB,SOCS7,SOCS5
FAK Signaling	0.00676083	0.184	3/98 (3%)	15/98 (15%)	ITGB1,PIK3CA,PAK2,NRAS,PIK3C2A,RRAS,ACTA2,SOS2,HRAS,PDPK1,CRK,KRAS,PTEN,PIK3C3,PIK3CB,VCL,MAP2K1,ITGA4
Thrombin Signaling	0.00707946	0.166	4/199 (2%)	29/199 (15%)	PIK3CA,F2R,PDPK1,HRAS,PPP1CB,KRAS,ROCK2,GNB4,RHOT1,PIK3C3,CREB1,PRKCE,ARHGEF3,GNA13,PLCL1,GNB1L,MAP2K1,PRKD3,GNG12,ARHGEF4,NRAS,PIK3C2A,RRAS,ITPR2,GNAI1,GNAQ,GNG10,RHOQ,PRKCI,PPP1R12A,PIK3CB,GATA3,ADCY7
Toll-like Receptor Signaling	0.00707946	0.228	3/57 (5%)	10/57 (18%)	SIGIRR,ECSIT,TOLLIP,MAP3K1,TAB2,MAPK8,TNFAIP3,FOS,MAP3K7,CHUK,EIF2AK2,TLR3,IRAK4
Gap Junction Signaling	0.00776247	0.175	4/160 (3%)	24/160 (15%)	PRKACB,PIK3CA,ACTA2,SOS2,CSNK1A1,HRAS,KRAS,PPP3CB,PIK3C3,PRKCE,PLCL1,PRKD3,MAP2K1,GUCY1B3,PPP3CA,MAP3K2,NRAS,PIK3C2A,RRAS,ITPR2,CSNK1G3,GNAQ,GNAI1,PRKCI,PRKAR2B,PIK3CB,NPR2,ADCY7
EGF Signaling	0.00831764	0.224	1/58 (2%)	12/58 (21%)	PIK3CA,PIK3C2A,ITPR2,SOS2,MAP3K1,MAPK8,HRAS,FOS,PIK3C3,PIK3CB,STAT1,MAP2K1,RASA1
IL-8 Signaling	0.00831764	0.166	6/193 (3%)	26/193 (13%)	PIK3CA,VEGFB,HRAS,KRAS,EIF4EBP1,ROCK2,RAB11FIP2,GNB4,RHOT1,PIK3C3,ITGAV,PRKCE,GNA13,CHUK,GNB1L,MAP2K1,PRKD3,GNG12,PAK2,NRAS,PIK3C2A,RRAS,MAPK8,GNAI1,MAPK9,GNG10,PLD4,FOS,PRKCI,RHOQ,PIK3CB,IRAK4
RAN Signaling	0.00831764	0.316	1/19 (5%)	5/19 (26%)	KPNA3,KPNA4,TNPO1,RANGAP1,RANBP2,XPO1
G Beta Gamma Signaling	0.00851138	0.173	3/104 (3%)	15/104 (14%)	PRKACB,NRAS,RRAS,SOS2,GNAQ,GNAI1,HRAS,PDPK1,KRAS,GNG10,GNB4,PRKCI,PRKAR2B,PRKCE,GNA13,GNB1L,PRKD3,GNG12
Apoptosis Signaling	0.00851138	0.194	4/93 (4%)	14/93 (15%)	NRAS,CASP3,BAD,RRAS,BIRC6,MAPK8,APAF1,HRAS,KRAS,MAP3K5,XIAP,CDK1,PRKCE,CHUK,CASP8,MAP2K1,BIRC3,CASP7
Glioma Signaling	0.00891251	0.178	2/107 (2%)	17/107 (16%)	RBL2,PIK3CA,NRAS,PIK3C2A,RRAS,SOS2,HRAS,MDM2,KRAS,E2F3,RBL1,PTEN,RB1,PRKCI,PIK3C3,PRKCE,PIK3CB,MAP2K1,PRKD3
Docosahexaenoic Acid (DHA) Signaling	0.00954993	0.244	2/41 (5%)	8/41 (20%)	PIK3CA,CASP3,BAD,PIK3C2A,PIK3C3,APAF1,PDPK1,PIK3CB,GSK3B,PNPLA2
TGF-Î² Signaling	0.0102329	0.191	2/89 (2%)	15/89 (17%)	NRAS,TGFBR1,RRAS,SOS2,MAPK8,HRAS,BMPR2,MAPK9,KRAS,SMAD5,FOS,MAP3K7,RUNX2,BMPR1A,HNF4A,MAP2K1,ACVR2A
HIF1Î± Signaling	0.0104713	0.19	6/105 (6%)	14/105 (13%)	PIK3CA,NRAS,PIK3C2A,MMP28,RRAS,MAPK6,MAPK8,TCEB2,HRAS,VEGFB,MAPK9,KRAS,MDM2,HIF1A,ARNT,P4HTM,PIK3C3,NCOA1,PIK3CB,VHL
Role of Tissue Factor in Cancer	0.0107152	0.188	2/112 (2%)	19/112 (17%)	ITGB1,PIK3CA,NRAS,PIK3C2A,CASP3,RRAS,EGR1,GNAQ,RPS6KA3,HRAS,KRAS,JAK2,EIF4E,PTEN,RPS6KA6,PTPN11,PIK3C3,ITGAV,PIK3CB,RPS6KA5,GNA13
GÎ±12/13 Signaling	0.0109648	0.179	2/123 (2%)	20/123 (16%)	PIK3CA,NRAS,PIK3C2A,F2R,RRAS,MAP3K1,MEF2A,MAPK8,HRAS,MAPK9,KRAS,MAP3K5,ROCK2,LPAR6,VAV3,PIK3C3,PIK3CB,MEF2C,CHUK,GNA13,MAP2K1,RASA1
Oncostatin M Signaling	0.0109648	0.265	2/34 (6%)	7/34 (21%)	IL6ST,EPAS1,NRAS,RRAS,HRAS,KRAS,JAK2,STAT1,MAP2K1
Mechanisms of Viral Exit from Host Cells	0.0114815	0.25	2/40 (5%)	8/40 (20%)	NEDD4,PRKCI,CHMP2B,ACTA2,VPS36,PRKCE,XPO1,SH3GLB2,PRKD3,LMNB1
PPARÎ±/RXRÎ± Activation	0.011749	0.164	2/183 (1%)	28/183 (15%)	PRKACB,TGFBR1,MED23,PRKAB2,IL1RL1,TGFBR3,SOS2,BMPR2,HRAS,KRAS,JAK2,MAP3K7,LPL,PRKAA1,CLOCK,CHUK,PLCL1,MAP2K1,IL1RAP,NRAS,RRAS,ACOX1,GNAQ,MAPK8,NCOA3,PRKAR2B,GHR,MEF2C,ADCY7,ACVR2A
Angiopoietin Signaling	0.0123027	0.197	3/71 (4%)	11/71 (15%)	PIK3CA,PAK2,NRAS,PIK3C2A,BAD,RRAS,HRAS,CRK,KRAS,PTPN11,PIK3C3,PIK3CB,CHUK,RASA1
Superpathway of D-myo-inositol (1,4,5)-trisphosphate Metabolism	0.0141254	0.292	2/24 (8%)	5/24 (21%)	SYNJ2,IPMK,INPP1,IMPAD1,INPP5F,ITPKA,PTEN
FGF Signaling	0.0144544	0.193	2/88 (2%)	15/88 (17%)	PIK3CA,PIK3C2A,SOS2,MAP3K1,MAPK8,HRAS,CRK,MAP3K5,MET,GAB1,PTPN11,PIK3C3,CREB1,PIK3CB,RPS6KA5,FGFRL1,MAP2K1
DNA Double-Strand Break Repair by Non-Homologous End Joining	0.0151356	0.312	0/16 (0%)	5/16 (31%)	WRN,LIG4,MRE11A,RAD50,NBN
Paxillin Signaling	0.0154882	0.171	3/111 (3%)	16/111 (14%)	ITGB1,PIK3CA,NRAS,PAK2,PIK3C2A,RRAS,ACTA2,SOS2,MAPK8,HRAS,MAPK9,CRK,KRAS,PTPN12,PIK3C3,ITGAV,PIK3CB,VCL,ITGA4
Colorectal Cancer Metastasis Signaling	0.0169824	0.152	7/250 (3%)	31/250 (12%)	PRKACB,IL6ST,PIK3CA,TGFBR1,BAD,SOS2,VEGFB,HRAS,KRAS,JAK2,MLH1,APPL1,GNB4,RHOT1,PIK3C3,TLR3,GSK3B,STAT1,GNB1L,MAP2K1,PTGER4,GNG12,NRAS,MMP28,PIK3C2A,CASP3,RRAS,MAPK8,MAPK9,APC,GNG10,FOS,PRKAR2B,RHOQ,PIK3CB,PTGER2,ADCY7,TCF7L2
Mitochondrial Dysfunction	0.017378	0.174	18/138 (13%)	6/138 (4%)	HSD17B10,COX7B,CASP3,UQCR11,NDUFS7,COX8A,MAPK8,MAPK9,LRRK2,PSENEN,UQCRB,NDUFA13,NDUFB10,COX6A2,NDUFS8,TXN2,NDUFA3,CPT1C,GPX4,CASP8,TXNRD2,COX5B,NDUFA7,COX4I1
Nur77 Signaling in T Lymphocytes	0.0177828	0.197	2/61 (3%)	10/61 (16%)	HDAC9,CD3G,HLA-DOA,CASP3,PPP3CB,CD80,HDAC2,APAF1,CD86,HLA-DOB,PPP3CA,MAP3K2
Macropinocytosis Signaling	0.018197	0.184	2/76 (3%)	12/76 (16%)	ITGB1,PIK3CA,NRAS,PIK3C2A,RRAS,HRAS,KRAS,MET,PRKCI,ABI1,PIK3C3,PRKCE,PIK3CB,PRKD3
Estrogen-Dependent Breast Cancer Signaling	0.0190546	0.194	4/67 (6%)	9/67 (13%)	HSD17B10,PIK3CA,NRAS,PIK3C2A,RRAS,TERT,HRAS,KRAS,FOS,PIK3C3,CREB1,HSD17B12,PIK3CB
Virus Entry via Endocytic Pathways	0.0199526	0.185	5/92 (5%)	12/92 (13%)	ITGB1,PIK3CA,NRAS,PIK3C2A,RRAS,ACTA2,HRAS,KRAS,AP2S1,DNM1,PRKCI,PIK3C3,TFRC,PRKCE,PIK3CB,PRKD3,ITGA4
Chemokine Signaling	0.0204174	0.203	2/69 (3%)	12/69 (17%)	CCR5,NRAS,RRAS,GNAQ,MAPK8,CXCL12,GNAI1,HRAS,PPP1CB,KRAS,ROCK2,FOS,PPP1R12A,MAP2K1
p38 MAPK Signaling	0.020893	0.179	3/117 (3%)	18/117 (15%)	TGFBR1,ATF1,IL1RL1,TAB2,RPS6KA3,MEF2A,MAP3K5,PLA2G4A,RPS6KA6,TRAF2,MAP3K7,DUSP1,IL1RN,CREB1,MEF2C,RPS6KA5,EEF2K,STAT1,IL1RAP,IRAK4,HSPB1
Antiproliferative Role of TOB in T Cell Signaling	0.0218776	0.269	1/26 (4%)	6/26 (23%)	RB1,CCNE2,TGFBR1,TOB1,CDC34,CDKN1B,TWSG1
Acetyl-CoA Biosynthesis I (Pyruvate Dehydrogenase Complex)	0.0218776	0.5	0/6 (0%)	3/6 (50%)	DLAT,DLD,DBT
Actin Cytoskeleton Signaling	0.0229087	0.146	6/233 (3%)	28/233 (12%)	PIK3CA,F2R,SOS2,ACTA2,PIKFYVE,HRAS,PPP1CB,KRAS,CRK,PIP5K1B,ROCK2,IQGAP2,ACTR3,PIK3C3,GNA13,VCL,MAP2K1,GNG12,MATK,ITGA4,ITGB1,ACTR2,ARHGEF4,PAK2,NRAS,PIK3C2A,RRAS,RDX,APC,TRIO,VAV3,ARHGAP35,PPP1R12A,PIK3CB
Sertoli Cell-Sertoli Cell Junction Signaling	0.0234423	0.156	4/186 (2%)	25/186 (13%)	PRKACB,SPTBN1,TGFBR3,ACTA2,HRAS,KRAS,MAP3K5,PTEN,MPP6,AGGF1,MAP3K7,GSK3B,MAP2K1,RAB8B,GUCY1B3,ITGA4,MAP3K2,ITGB1,DLG1,EPN1,TJP2,NRAS,RRAS,MAP3K1,MAPK8,MAPK9,PRKAR2B,CLDN12,CLINT1
Glioma Invasiveness Signaling	0.0234423	0.203	2/59 (3%)	10/59 (17%)	PIK3CA,NRAS,RHOQ,F2R,PIK3C2A,RHOT1,RRAS,PIK3C3,ITGAV,HRAS,KRAS,PIK3CB
Acute Myeloid Leukemia Signaling	0.0234423	0.185	5/81 (6%)	10/81 (12%)	RUNX1,PIK3CA,NRAS,PIK3C2A,BAD,RRAS,SOS2,HRAS,KRAS,FLT3LG,EIF4EBP1,PIK3C3,PIK3CB,MAP2K1,TCF7L2
Synaptic Long Term Potentiation	0.0245471	0.175	3/120 (3%)	18/120 (15%)	RAP1B,PRKACB,NRAS,ITPR2,RRAS,GNAQ,PPP1CB,HRAS,PPP1R11,KRAS,RAP1A,PRKAR2B,PRKCI,PPP3CB,CREB1,PPP1R12A,PRKCE,PLCL1,MAP2K1,PRKD3,PPP3CA
Germ Cell-Sertoli Cell Junction Signaling	0.0245471	0.165	4/158 (3%)	22/158 (14%)	PIK3CA,TGFBR1,ACTA2,HRAS,PDPK1,KRAS,MAP3K5,AGGF1,MAP3K7,RHOT1,PIK3C3,MAP2K1,RAB8B,MAP3K2,ITGB1,EPN1,PAK2,NRAS,PIK3C2A,RRAS,MAP3K1,MAPK8,MAPK9,RHOQ,PIK3CB,CLINT1
TWEAK Signaling	0.0269153	0.216	2/37 (5%)	6/37 (16%)	TRAF2,CASP3,APAF1,CHUK,CASP8,BIRC3,CASP7,XIAP
Primary Immunodeficiency Signaling	0.0281838	0.177	8/62 (13%)	3/62 (5%)	IL7R,CD19,RFXAP,CD40,ZAP70,CIITA,IGHM,TNFRSF13B,TNFRSF13C,CD79A,IGHD
IL-17 Signaling	0.0288403	0.189	2/74 (3%)	12/74 (16%)	PIK3CA,NRAS,PIK3C2A,RRAS,MAPK8,MAPK9,HRAS,KRAS,JAK2,MAP3K7,PIK3C3,PIK3CB,GSK3B,MAP2K1
CREB Signaling in Neurons	0.0295121	0.146	5/192 (3%)	23/192 (12%)	PRKACB,PIK3CA,SOS2,HRAS,KRAS,GNB4,PIK3C3,CREB1,PRKCE,GNA13,PLCL1,GNB1L,MAP2K1,PRKD3,GNG12,NRAS,PIK3C2A,RRAS,ITPR2,GNAQ,GNAI1,GNG10,POLR2L,PRKCI,PRKAR2B,PIK3CB,POLR2I,ADCY7
Role of Macrophages, Fibroblasts and Endothelial Cells in Rheumatoid Arthritis	0.0295121	0.138	10/325 (3%)	35/325 (11%)	IL6ST,PIK3CA,FRZB,IL1RL1,PRSS2,CXCL12,CSNK1A1,VEGFB,LTB,HRAS,KRAS,JAK2,IL18R1,ROCK2,NFAT5,PPP3CB,MAP3K7,PIK3C3,CREB1,PRKCE,TLR3,GSK3B,CHUK,PLCL1,IL1RAP,PRKD3,MAP2K1,FCGR3A,PPP3CA,MIF,NRAS,PIK3C2A,RRAS,GNAQ,MAPK9,APC,FOS,TRAF2,PRKCI,IL1RN,LTA,CEBPD,PIK3CB,IRAK4,TCF7L2
B Cell Activating Factor Signaling	0.030903	0.205	3/44 (7%)	6/44 (14%)	FOS,TRAF2,NFAT5,MAP3K1,MAPK8,MAPK9,CHUK,TNFRSF13B,TNFRSF13C
RAR Activation	0.030903	0.156	2/179 (1%)	26/179 (15%)	PRKACB,PIK3CA,PDPK1,SMAD5,JAK2,MAP3K5,PTEN,PRKCE,PRKD3,RDH13,MAP2K1,ZBTB16,GTF2H3,MAP3K1,MAPK8,MAPK9,FOS,KAT2B,PRKCI,PRKAR2B,DUSP1,SMARCA2,NCOA1,PIK3CB,NRIP1,ADCY7,HLTF,SCAND1
Integrin Signaling	0.0323594	0.15	4/207 (2%)	27/207 (13%)	RAP1B,RAP2A,PIK3CA,SOS2,ACTA2,HRAS,PPP1CB,KRAS,CRK,PTEN,ACTR3,RHOT1,PIK3C3,ITGAV,GSK3B,VCL,TSPAN4,MAP2K1,ITGA4,ITGB1,ACTR2,PAK2,NRAS,PIK3C2A,RRAS,MAPK8,RAP1A,ARHGAP5,RHOQ,PPP1R12A,PIK3CB
Mitotic Roles of Polo-Like Kinase	0.0346737	0.186	2/70 (3%)	11/70 (16%)	ANAPC2,SMC3,CDC7,CDK1,ANAPC4,PLK4,PLK2,FBXO5,ANAPC11,KIF11,STAG2,CDC27,RAD21
Glutathione Biosynthesis	0.0354813	0.667	0/3 (0%)	2/3 (67%)	GCLC,GCLM
Phosphatidylcholine Biosynthesis I	0.0354813	0.429	0/7 (0%)	3/7 (43%)	CEPT1,CHPT1,PCYT1A
Glycoaminoglycan-protein Linkage Region Biosynthesis	0.0354813	0.429	2/7 (29%)	1/7 (14%)	XYLT1,B3GAT1,B3GAT3
PAK Signaling	0.0363078	0.154	2/104 (2%)	14/104 (13%)	ITGB1,PIK3CA,PAK2,NRAS,PIK3C2A,CASP3,RRAS,SOS2,MAPK8,HRAS,MAPK9,KRAS,PIK3C3,PIK3CB,MAP2K1,ITGA4
IL-17A Signaling in Fibroblasts	0.0380189	0.205	3/39 (8%)	5/39 (13%)	NFKBID,FOS,MAP3K7,CEBPD,LCN2,CHUK,GSK3B,NFKBIZ
Cell Cycle: G1/S Checkpoint Regulation	0.0380189	0.182	2/66 (3%)	10/66 (15%)	HDAC9,RB1,CCNE2,RBL2,HDAC2,HDAC11,HDAC10,MDM2,CDKN1B,GSK3B,RBL1,E2F3
Corticotropin Releasing Hormone Signaling	0.0416869	0.156	2/122 (2%)	17/122 (14%)	RAP1B,PRKACB,ITPR2,GNAQ,MEF2A,GNAI1,RAP1A,FOS,PRKCI,PRKAR2B,CREB1,PRKCE,MEF2C,JUND,MAP2K1,ADCY7,PRKD3,NPR2,GUCY1B3
CCR5 Signaling in Macrophages	0.042658	0.149	1/87 (1%)	12/87 (14%)	CCR5,MAPK8,GNAI1,MAPK9,GNG10,CD3G,FOS,GNB4,PRKCI,PRKCE,GNB1L,PRKD3,GNG12
T Helper Cell Differentiation	0.042658	0.183	5/71 (7%)	8/71 (11%)	IL6ST,HLA-DOA,TGFBR1,IL21R,IL18R1,CD80,CD40,CD86,HLA-DOB,IL2RA,CXCR5,STAT1,GATA3
Role of Osteoblasts, Osteoclasts and Chondrocytes in Rheumatoid Arthritis	0.0457088	0.145	4/228 (2%)	29/228 (13%)	PIK3CA,FRZB,BAD,IL1RL1,TAB2,CSNK1A1,BMPR2,SMAD5,MAP3K5,IL18R1,NFAT5,PPP3CB,RUNX2,BMPR1A,MAP3K7,PIK3C3,GSK3B,CHUK,BIRC3,IL1RAP,PPP3CA,ACP5,ITGB1,PIK3C2A,MAPK8,MAPK9,APC,XIAP,FOS,TRAF2,IL1RN,PIK3CB,TCF7L2
Estrogen-mediated S-phase Entry	0.0457088	0.222	0/27 (0%)	6/27 (22%)	RB1,CCNE2,CDKN1B,RBL1,E2F3,CDK1
IL-17A Signaling in Airway Cells	0.0467735	0.174	0/69 (0%)	12/69 (17%)	PIK3CA,PIK3C2A,MAP3K7,PIK3C3,MAPK8,MAPK9,PIK3CB,CHUK,JAK2,GSK3B,MAP2K1,PTEN
