# Supplementary material for: Monitoring the immune response to vaccination with an inactivated vaccine associated to bovine neonatal pancytopenia by deep sequencing transcriptome analysis in cattle
Source: Vet Res. 2013 Oct 7;44(1):93. doi: 10.1186/1297-9716-44-93 (PMC3851820; doi:10.1186/1297-9716-44-93)
Supplement: Additional file 13 — List of target molecules for predicted upstream regulators of differential expression after vaccination as determined by IPA analysis. The file provides a list of predicted upstream regulators obtained by IPA analysis from the data set of differentially expressed genes. In addition, for all upstream regulators, all respective differentially expressed target genes are indicated. [file 1297-9716-44-93-S13.xlsx]

## Sheet: Upstream_regulators_table_2013_
Upstream Regulator	Target molecules in dataset
miR-30c-5p (and other miRNAs w/seed GUAAACA)	ATRX,CBFB,CHD1,DOCK7,ELMOD2,GALNT1,GALNT7,IDH1,LTN1,MBNL1,MET,NT5C3,PPP3CA,PTGFRN,PTPRK,RAB27B,RAD23B,RUNX2,SEC23A,SEC62,SLC38A1,SLC38A2,SLC4A7,STRN,STX7,SYPL1,TMCO1,TMED7,TMEM41B
MYCN	AEBP2,BMI1,CDKN1B,CIITA,CTDNEP1,EEF1D,EIF4G2,FAU,HDAC2,HK2,HMGA1,ITGB1,MAGT1,MDM2,MRE11A,MTF2,NBN,POLR2L,RPL12,RPL13,RPL18,RPL18A,RPL19,RPL21,RPL23A,RPL24,RPL27,RPL28,RPL29,RPL31,RPL35,RPL37A,RPL38,RPL8,RPLP1,RPLP2,RPS12,RPS13,RPS15,RPS16,RPS19,RPS23,RPS26,RPS28,RPS5,RPS9,SLC38A2,SUZ12,TERT,TMEM109,WAC,ZEB2
TCR	ABCD3,BATF,CBLB,CCR2,CCR4,CCR5,CCR7,CD69,CD8B,CDKN1B,CFLAR,CREB1,CXCR5,EGR1,EIF4E,FOS,GATA3,GBP4,GFI1,GZMA,HERC5,HIF1A,ID3,IFI44,IL18R1,IL2RA,IL7R,KLF2,LBR,LMNB1,LTA,MAF,MAP3K7,MAPK8,MAPK9,MX2,NFE2L3,NHP2,NR3C1,NRP1,OAS1,PDE3B,PRDM1,PRKACB,RASGRP1,RNF128,RSAD2,RUNX1,SCARB2,SKIL,STAT1,SYNCRIP,TLR3,TOB1,TWSG1,ZAP70,ZBTB32
miR-155-5p (miRNAs w/seed UAAUGCU)	ARFIP1,ARID2,ARL10,BACH1,CBFB,CD47,CUL4B,DHX40,FAR1,GNA13,HSD17B12,IL13RA1,LPL,MAFB,MATR3,MET,MOSPD2,PDLIM5,PELI1,PHC2,PICALM,PKN2,PRKCI,RAB27B,RAB6A,SATB1,SCAMP1,SLC30A1,SYPL1,TAB2,TCF7L2,TP53INP1,TRAM1,UFL1
CD40LG	AHR,ALCAM,ALG3,BATF3,BCAT2,BIRC3,CA2,CBX3,CCNG2,CCR2,CCR5,CCR7,CD40,CD69,CD80,CD86,CDKN1B,CFLAR,CIITA,CLIP1,DAPP1,DDX46,DUSP1,DUSP4,EGR1,EIF2AK2,FOS,HIF1A,HK2,IFI44,IL13RA1,IL1RAP,IL21R,IL2RA,IL7R,ITGA4,JAK2,JUND,KIF2A,LIG4,LTA,LTB,MIF,MRE11A,NAMPT,NET1,NINJ1,PRDM1,PSMA2,PTPN12,RAD21,RAD50,RASA1,RB1,RELB,SAMSN1,SNX4,TFRC,TNFAIP3,TNFRSF13B,TNFRSF13C,TNPO1,TRAF2,UVRAG,XIAP,ZAP70,ZZZ3
CD28	ACTR3,AHR,ATP11B,BZW1,CASP3,CASP8,CBLB,CCR4,CCR5,CD226,CD69,CD80,CD86,CDKN1B,CFLAR,CLIP1,CLK1,CXCR6,DAD1,DUSP22,EIF4E,FOS,FYB,GATA3,GUCY1B3,GZMA,HDAC2,HELLS,IL18R1,IL1RAP,IL21R,IL2RA,IL7R,ITCH,ITGA4,KLF2,LNPEP,LTA,LTN1,MAF,NAMPT,NDFIP2,PDE4B,PDE4D,PTEN,PTGER4,RAD23B,RANBP2,RNF128,RORA,RPS14,SOCS2,SRGN,STRN3,TAF1A,TFRC,THBS1,TMX3,TNFAIP3,TNFSF10,TOB1,TWSG1
mir-210	ABCB9,ATP11C,CASP8AP2,CHD9,CLASP2,CPEB2,E2F3,ELK3,FGFRL1,HECTD1,NIPBL,RAD52,SMCHD1,TCF7L2,TNPO1,UBQLN1
E2F1	APAF1,BAD,BMI1,CA2,CASP3,CASP7,CASP8,CCNE2,CD2AP,CDK1,CDKN1B,CFLAR,COX4I1,DBF4,DUSP1,DUSP4,E2F3,ECT2,EGR1,EIF2AK2,FBXO5,FOS,HELLS,HLTF,ID3,KRT14,MAF,MAP3K5,MDM2,MLH1,NCOA3,NPAT,NRIP1,NRP1,PIN1,QKI,RAB1A,RAD52,RB1,RBBP8,RBL1,RYBP,SIVA1,SMC4,TERT,TOPBP1,TP53INP1,TRAF2,TRMT13,UGDH,UXT,VEGFB
miR-124-3p (and other miRNAs w/seed AAGGCAC)	AHR,ARFIP1,BLOC1S6,CD164,CPNE3,CREB3L2,DEPDC1,FCHO2,GAS2L1,GMCL1,GNG10,HYAL3,ITGB1,KLHL24,LMNB1,LRRC58,MAGT1,MAPK1IP1L,MDFIC,MTMR6,NAA15,NME4,POLR3G,PPP1R13L,PTPN12,QSER1,RNPEPL1,SLC15A4,SLC30A7,SMAD5,STX10,STX2,SUCLG2,SYPL1,TJP2,TMEM109,TRIP11,UHMK1
HOXA9	ADD3,ARHGAP11A,BMI1,CALCRL,CDK17,CEP350,CSNK1A1,DHX36,FXR1,GFI1,GNG10,IL7R,KCNA3,KIF20B,MAFB,MAP4K5,MBNL1,MED13,NRGN,PPP1R16B,PRKD3,PRRC2C,PTPRCAP,RAP1B,RBBP6,RDX,RPL37A,SATB1,SERINC2,SRP72,SRSF11,USP1,VHL,WSB1
IL2	AHR,BHLHE40,CASP3,CCR2,CCR4,CCR5,CCR7,CD2,CD3G,CD40,CD46,CD69,CD80,CD86,CDKN1B,CFLAR,CLSPN,CXCR5,CXCR6,DUSP6,ELF1,ETS1,FLT3LG,FOS,GADD45G,GATA3,GCNT1,GZMA,HCST,IL18BP,IL18R1,IL1RL1,IL2RA,IL7R,ITGA4,ITGB1,ITK,KLF6,KLRC4-KLRK1/KLRK1,LTA,LTB,LY6E,MAF,MAP2K1,NCR3,NRGN,PAX5,PRDM1,PRKD2,RPL21,SATB1,SNAP23,SOCS2,STK17B,TNFRSF13B,TNFRSF13C,TNFSF10,TRAF2
CD3	ACTR3,AHR,AQP3,ATP11B,BATF,BECN1,BIRC3,BZW1,CASP3,CASP8,CCR2,CCR4,CCR5,CD2,CD226,CD69,CD80,CD86,CD8B,CDK1,CDKN1B,CFLAR,CLCN1,CLIP1,CLK1,CXCR6,DAD1,DDT,DUSP22,DYRK1A,EIF4E,ELK3,ETS1,FAM160B1,FOS,FYB,GATA3,GFI1,GGT5,GUCY1B3,GZMA,HDAC2,HELLS,HIF1A,ID3,IL18R1,IL1RAP,IL21R,IL2RA,IL7R,ITCH,ITGA4,JAK2,KCNN4,KRT14,LNPEP,LTA,LTN1,LYPLA1,MAF,NAMPT,NDFIP2,NFAT5,NME4,PAFAH1B3,PDE4B,PDE4D,PTEN,PTGER4,PTP4A1,P…
miR-291a-3p (and other miRNAs w/seed AAGUGCU)	ADAM9,ARHGEF3,BAZ1A,CNOT6,CYB5R4,FAM13B,INSIG2,KDM1B,LMNB1,MYBL1,NIN,NUPL1,PCGF5,PDIK1L,PHC2,PRKACB,VPS26A,ZHX1
SMARCC1	EBF1,IL7R,NCOA1,SMARCC1
YWHAQ	APAF1,BECN1,CASP3,CASP7,CASP8
SHOX	CDK1,CDKN1B,RB1,RBL1,RBL2
TGFB1	AASS,ABCE1,ACP5,ACTA2,ADAM10,AHR,ARHGAP35,ARID5B,ASUN,ATP13A3,BAD,BECN1,BHLHE40,BMI1,CAB39,CASP3,CASP8,CBFB,CCNE2,CCNG2,CCR4,CCR5,CCR7,CD40,CD46,CD69,CD80,CDC7,CDK1,CDK17,CDKN1B,CIITA,CLIC4,COL4A2,CSPG4,CST3,CUL5,CXCL12,CXCR5,CXCR6,DAD1,DAPK1,DDIT4,DDX21,DFNA5,DNAJB4,DTX4,DUSP1,DUSP4,DYNLL1,EGR1,ELK3,ENPP1,ESM1,ETS1,FCGR3A,FLI1,FNDC3B,FOS,FOXO3,FUBP1,GABBR1,GATA3,GCLC,GCNT1,GFI1,GNA13,GNB4,GRHL1,…
FSH	ACP5,ACTA2,ACTR2,ADCY7,AHR,AKAP7,AQP3,ARHGAP35,ATP2B1,BAD,BCL11A,BECN1,C1orf151-NBL1/NBL1,CAPZA1,CDK14,CFLAR,CHUK,CLIP1,CREBL2,CREBZF,CSNK1A1,DAPK1,DNAJB9,DUSP1,EPS15,FOS,GCLC,HK2,IL1RN,KIF5B,KLF10,MAP2K1,MAP3K5,MAP3K7,MAPK6,PLCL1,PLK2,PPP1CB,PPP1R2,PRNP,PTEN,PTGER2,PTP4A1,RAB1A,RAB27A,RAB33B,RAB4A,RANGAP1,SNAP23,STAT1,TFRC,TGFBR1,TGFBR3,THBS1,TNFAIP3,TOB1,TPM2,USPL1,VCL,ZEB1
TMBIM6	DNAJB9,EDEM1,EIF2A,ERN1,ERO1LB,MAPK8
miR-17-5p (and other miRNAs w/seed AAAGUGC)	ARID4B,CREB1,E2F3,HIPK3,NCOA3,PTEN,RB1,RBL2,RUNX1,RUNX2
RASGRF1	HRAS,KRAS,NRAS,RRAS
TNFSF15	BIRC3,CCR7,CD40,CD80,CD86,IL2RA
IL7	AHR,CASP3,CBLB,CD19,CD2,CD3G,CD69,CD86,CD8B,CDKN1B,FLT3LG,GATA3,GFI1,HCST,IL18R1,IL2RA,IL7R,KLF2,KLRC4-KLRK1/KLRK1,LTA,LTB,MAF,RUNX2,TNFSF10
BCR	CD86,CDKN1B,CFLAR,IL1RAP,NUMB
XBP1	ALG12,ARFGAP3,COG3,COG6,DAD1,DNAJB2,DNAJB9,DNAJC10,EDEM1,ERO1LB,FKBP14,GOLGA4,GOLPH3,GOPC,HSPA13,LMAN1,MCFD2,PCYT1A,RAB33B,RUNX2,SEC23A,SEC24D,SEC63,SELM,SRP9,SSR4,TRAM1,USO1,VAMP7,YIPF5
EIF4E	ANAPC2,ANAPC4,BAD,BCLAF1,BIRC6,CBLC,CDC34,DGUOK,DPYD,EIF4EBP1,FASTK,GPX3,HIF1A,HRAS,KAT2B,LSM2,NHP2,NRAS,NRP1,PDS5B,PIN1,POP7,RB1,SASS6,SIVA1,XIAP
IL3	ACOX1,BIRC3,CASP3,CBFB,CD3G,CD40,CD69,CD80,CD86,CDKN1B,CEBPZ,CSNK1A1,DAD1,DHPS,EGR1,EIF2AK2,ELK4,F2R,FOS,GADD45G,GNA13,GZMA,HK2,HNF4A,HSPA2,IL1RL1,IL2RA,ITGAV,KLF9,LTA,MDM2,NRP1,PTPN11,PTPN22,RB1,RPL13,RPL29,RPS12,RPS14,RPS16,RPS19,SMAD5,TAX1BP1,TERT,TPD52,YPEL3
miR-1 (and other miRNAs w/seed GGAAUGU)	ANKIB1,ARID2,CDK14,CNOT6,CPOX,EML4,GNPNAT1,HCN2,HPS4,INPP5F,KIAA1598,KIF2A,LIN7C,MET,MTMR12,MXD4,NRP1,PICALM,PTBP2,RAB11FIP2,RNF138,SFXN1,SLC25A1,SLC44A1,THBS1,TPM2,TRIM2,TSPAN4,TWF1,UHMK1,UST,UTRN,YWHAQ
NRF1	CD47,COX4I1,COX5B,COX7B,COX8A,FMR1,IL1RN,TFAM,TFB2M
LY75	CD40,CD80,CD86
EBF1	CD19,CD79A,CD79B,EBF1,IGHM,PAX5
TP53	ACTA2,AIFM2,ANXA4,APAF1,APC,ARHGAP5,BHLHE40,CASP3,CASP8,CCNG2,CDC7,CDK1,CDKN1B,CEP55,CFLAR,CHUK,CKAP2,CLIC4,CPOX,DAPK1,DCLRE1A,DDIT4,DICER1,DLG1,DUSP1,DYRK1A,EGR1,F2R,FABP3,FOS,FOXO3,GABPA,GADD45G,GMNN,GNAI1,GPX3,HERC5,HIF1A,HK2,HRAS,HSPB1,IPO7,KAT2B,LPIN1,MAD2L1,MAP1LC3A,MDM2,MET,MGMT,MLH1,MYBL1,NAB1,NFATC2IP,NRP1,PDLIM5,PDP1,PIDD,PLK2,POLD2,PPM1D,PPP4R2,PRDM1,PRIM1,PRKAB2,PRNP,PTEN,PTP4A3,RB1,R…
mir-181	CREB1,CYLD,DUSP6,PTPN11,PTPN22,RUNX2,SPTLC1
EFNA1	CD69,HRAS,IL2RA,KRAS,NRAS
SDC2	ACTA2,CDKN1B,TGFBR1,TGFBR3
EIF2S1	CFLAR,EIF2AK2,GCLC,HRAS
FLT3LG	CCR5,CCR7,CD3G,CD40,CD80,CD86,IL1RL1,IL2RA,IL7R,TERT
Cyclin E	CDK1,CDKN1B,HIF1A,RB1
YY1	ABCE1,ACTA2,ALCAM,API5,CASP7,CCR5,CENPE,COX5B,DNAJB4,EEF1B2,EIF4G2,FOS,GADD45G,GFER,GTF2A1,HELLS,KIF11,KIF5B,LMNB1,MAD2L1,MATR3,MDM2,NR3C1,PLAGL1,PNRC2,POLK,PPP4R2,RAB8B,RAD21,REST,RLIM,SFXN1,SYNCRIP,TGFBR1,TP53INP1,VEGFB,WSB1
Vegf	ADAM10,AHR,ANGPTL4,APAF1,CALCRL,CASP3,CASP8,CCNE2,CD40,CD46,CDC14A,CDK1,CFLAR,CRY1,CXCL12,DBF4,DDX3X,DHPS,DUSP4,DUSP6,EGR1,ESM1,ETS1,FNDC3A,FOXN2,GAB1,GMNN,GNA13,GUCY1B3,HELLS,HK2,HOMER1,IL6ST,ITGB1,KIF11,KIF20B,LATS1,MAD2L1,MET,NAMPT,NCOA2,NRP1,PIK3CB,PLK4,PRKAA1,PTPRR,SLC19A2,SMAD5,SMC2,SOCS2,VEGFB,YWHAZ,ZEB1
mir-155	ADAM10,APAF1,CD47,CD69,GCSAM,HK2,MAF,MLH1,NUP153,PSIP1,TAB2,TP53INP1
miR-16-5p (and other miRNAs w/seed AGCAGCA)	ADSS,CHORDC1,DNAJB4,EIF4E,FNDC3B,GALNT7,GFPT1,HYAL3,KCNN4,KPNA3,NAA15,PANX1,PURA,SEC24A,SHOC2,SLC12A2,SLC38A1,SPTLC1,TMEM109,TXN2
E2F4	ATRX,BMI1,CDK1,CENPE,CEP57,DBF4,E2F3,ECT2,FPGT,GMNN,HLTF,ID3,MAD2L1,MAP3K7,MLH1,NPAT,PKN2,PLSCR1,RB1,RBBP8,RBL1,RBL2,SMC2,SMC4,SUZ12,TERT,TMPO,TP53INP1,TRAF2,TRMT13,UXT
TNFSF11	ACP5,AEBP2,CCR4,CD40,CDK14,CLOCK,DUSP1,ECT2,FOS,FRRS1,GABPA,GPR68,IL13RA1,IL1RN,IL9R,ITGAV,MAFB,NFATC2IP,PRDM1,PTGER2,PTGER4,RELB,RRAS,SEL1L,STAT1,YWHAZ,ZNF260
CXCL12	ACP5,ACTA2,ANKRD12,ATRX,BAD,CA2,CD3G,CD47,CD69,CXCL12,CXCR6,DAD1,EGR1,FOS,GOPC,HIPK3,ITGB1,JMJD1C,PPEF1,RANGAP1,RAP1A,RPS6KA3,SEPT7,TDG,TNFSF10
mir-17	ARID4B,MAPK9,NCOA3,PHF6,PTEN,RB1,RUNX1,THBS1,TNKS2
TNFSF10	BIRC3,CASP3,CASP8,CFLAR,EIF2AK2,FOS,IL1RN,PRKCE,SP100,STAT1,TNFAIP3,TNFSF10,XIAP
IFNK	CD40,CD80,CD86,EIF2AK2,OAS1,STAT1,TLR3
IL15	AHR,AQP3,CASP3,CCR2,CD2,CD226,CD40,CD46,CD69,CD80,CD86,CD8B,CXCL12,CXCR6,DDT,DYRK1A,ELK3,ETS1,FAM160B1,FLT3LG,FYB,GATA3,GCNT1,GGT5,HCST,IL18R1,IL1RAP,IL21R,IL2RA,IL7R,ITGB1,KLRC4-KLRK1/KLRK1,LTA,LYPLA1,MAF,MIF,NCR3,NME4,PAFAH1B3,PDE4B,PTP4A1,PTP4A2,RBBP8,SOCS2,SP100,SRGN,TFRC,TJP2,TNFRSF13C,TNFSF10,TRIM5
BCR (complex)	CASP3,CCR7,CD69,CD80,CD86,CDKN1B,CFLAR,CXCR5,EGR1,IL2RA,ITGA4,ITGB1,KCNN4,KLF9,PRDM1,TNFRSF13C,XIAP,ZBTB16
7S NGF	FOS,GCLC,GCLM
miR-218-5p (and other miRNAs w/seed UGUGCUU)	CASP3,RICTOR,RUNX2
FYB	CD69,IL2RA,SKAP1
RTKN	BIRC3,FOS,TNFAIP3
TP63	AHR,APAF1,APC,BHLHE40,CASP3,CCNT2,CDK1,CDK17,DDIT4,DICER1,F2R,FOS,FUBP1,GFI1,IL1RAP,ITGA4,KLF6,L1CAM,MAD2L1,MAPK8,MDM2,MLH1,PHC2,PIK3CA,PRNP,PTEN,PTPN12,RAP2A,RBBP6,RBBP8,RUNX1,S100A7,STX1A,THBS1,TRAF2
HGF	AHR,ANGPTL4,APAF1,CALCRL,CASP8,CCNE2,CD40,CD46,CDC14A,CDK1,CDKN1B,CFLAR,CRY1,DBF4,DDX3X,DHPS,DUSP4,DUSP6,DYNLL1,EGR1,ESM1,ETS1,FASTK,FNDC3A,FOS,FOXN2,GAB1,GMNN,GNA13,GUCY1B3,HELLS,HK2,HOMER1,IL6ST,ITGB1,KIF11,KIF20B,LATS1,LCN2,LTA,MAD2L1,MDM2,MET,NAMPT,NCOA2,NRP1,PIK3CB,PLK4,PRKAA1,PTPRR,RAD50,RUNX2,SKIL,SLC19A2,SMAD5,SMC2,SOCS2,THBS1,TNFAIP3,YWHAZ,ZEB1
Fcor	CCNG2,CDKN1B,RB1,RBL2
miR-200b-3p (and other miRNAs w/seed AAUACUG)	PPM1F,PTPN12,ZEB1,ZEB2
ITGAL	CD69,CD80,CD86,ITGA4
mir-192	CDC7,CUL5,MAD2L1,ZEB2
KIAA1967	RAD50,SLC36A4
Mre11	NBN,RAD50
KLB	EGR1,FOS
NDUFAB1	DBT,DLAT
ZNF326	RAD50,SLC36A4
IGLL1/IGLL5	IGHM,IL2RA
RAP1GAP	CDKN1B,FOS
FAIM2	CASP3,CASP8
CD55	CASP3,CASP8
mir-183	EGR1,PTEN
mir-204	PTPN11,RUNX2
mir-489	DEK,PTPN11
miR-330-5p (and other miRNAs w/seed CUCUGGG)	CD47,ETS1
USP2	CFLAR,ITCH
ARHGEF28	FOS,GNAQ
GPS1	FOS,MAPK8
Lh	ACP5,ACTA2,ACTR2,ADCY7,ARHGAP35,ATP2B1,BAD,BECN1,CAPZA1,CDK14,CFLAR,CHUK,CREB1,CREBL2,CSNK1A1,DAPK1,DUSP1,FOS,HK2,MAP2K1,MAP3K5,MAP3K7,MAPK6,PDE4D,PER1,PLCL1,PTP4A1,RAB1A,RAB27A,RAB33B,RAB4A,RANGAP1,SNAP23,STAT1,THBS1,TNFAIP3,TPM2,VCL
OSM	AHR,ARFGEF2,ATP13A3,BHLHE40,BMI1,CBX3,CCNG2,CDK17,CDKN1B,CEBPD,CHD1,CLEC2B,CLIP1,CLPX,COX7B,CRY1,CXCL12,DAPK1,DNM1L,EIF4EBP1,FMO5,FOS,GAB1,GADD45G,GFPT1,HIF1A,HIPK3,HK2,HMG20B,HMGN4,HSPA2,IL13RA1,IL6ST,JMJD1C,KIF5B,KLF10,KRR1,LCN2,LY6G6C,MGMT,MPP2,MYCBP2,MYEF2,NAMPT,NEDD4,NRAS,OAS1,PAK2,PDLIM5,PLA2G4A,POLR2L,PRDM1,PTEN,PTP4A1,PTPN11,QKI,RAB4A,RAP2A,RORA,RUNX1,S100A7,SEL1L,SMAD5,SON,STAT1,TDP2,TER…
SMARCB1	ACTR2,ADD3,AMPH,CDC7,CDK1,CENPE,DOCK4,FASTK,GMNN,KIF11,PELI1,PLCL1,PLK4,PRKAB2,PTMS,SMAD5,SMC4
GABPA	COX4I1,ELANE,GCLM,IL7R,RB1,RRAS,TFAM,UTRN
Histone h4	CFLAR,CIITA,FMR1,FOS,IL2RA,KLF2,MAD2L1,MGMT,RBL1,RPL10A,RPL12,RUNX2,SUZ12,TERT
FOXO3	BECN1,CASP8,CCNG2,CDKN1B,DDIT4,EIF4EBP1,FOXO3,LCN2,LEMD3,MAP1LC3A,NAMPT,RBL2,TNFSF10,TXN2,TXNRD2
TLR4	BATF,CASP7,CCR5,CD40,CD80,CD86,CEBPD,DOCK11,FLT3LG,GADD45G,IFNA16,IL18BP,IL2RA,LRRK2,LTA,MET,METTL1,MIF,NFKBID,NFKBIZ,PELI1,PLAGL1,PLK2,PRDM1,RBL1,RGS18,RSAD2,SLC6A12,SLCO3A1,STAT1,TFRC,TLR3,TNFAIP3,TNFRSF13B,TNFSF10,TREM1,USP25,ZC3H12A
TRRAP	MAD2L1,MDM2,RBL1,TERT
PRKD1	CD2,CFLAR,IL2RA,LOXL3,LPL,TNFAIP3
HDAC5	ACTA2,CASP8,DAPK1,MEF2C,PTEN,RAD23B,RBBP6
STAT4	ADSS,ARFGAP3,ASPH,BAD,CDKN1B,DPM3,FYB,GADD45G,GATA3,GBE1,HCFC2,IL18R1,IL2RA,KLF9,LPIN1,LUC7L,MAP3K1,MAPK8IP3,MATK,PCGF5,PER1,PEX13,PPP1R13L,RNF128,RNF138,RORA,SF3B1,SYPL1,TLE6,TMEM167B,TPD52,ZNF524
DGCR8	FOS,KRAS,MITF
NODAL	CDKN1B,FOXO3,XIAP
UBP1	CD40,CD79A,GRHL1
SEMA4D	CD40,CD80,RRAS
BHLHE40	IL2RA,MLH1,PER1
TREM2	CCR7,CD40,CD86
HNRNPD	FOS,KLF2,TERT
NPAS2	CLOCK,CRY1,PER1
Igm	CD69,CFLAR,EGR1,IL2RA,JAK2,SAMSN1,TNFRSF13B,UGCG
TRAF2	ANXA4,BIRC3,CDK1,GPR34,IL9R,KLF2,LRRC16A,PRNP,REEP3,RHBDF1,TNFAIP3,TRAF2
TCOF1	ACVR2A,AZIN1,BCLAF1,BPHL,CEBPZ,FABP3,GPBP1,GTF3C4,NUDCD3,PSMC6,RANBP2,RASA1,RMI1,WWC2
MYOD1	ACTA2,ADCY7,DUSP1,EIF3E,GADD45G,HDAC11,HIPK3,HSPB8,KLF6,MAFB,MAP2K1,MEF2A,MEF2C,PRKAR2B,RB1,RRAS,RUNX1,SBK1,SLC12A2,SPTBN1,TEAD2,TGFBR3,TNNT3,TOP1,ZEB1,ZNF238
KITLG	CA2,CASP3,CD3G,EGR1,ELANE,ETF1,FOS,IFI27L2,IGHM,IL1RL1,IL1RN,ITGAV,KLHL24,LY6E,MAP2K1,MEF2C,N4BP2L1,NR3C1,OSBPL1A,PGLS,PIK3IP1,PLSCR1,PRKCE,PTPRR,RAB4A,RNF128,RPS23,SAMSN1,SLC4A1,SNAP23,SRGN,TAF1C,TCF12,TERT,UGCG
NFkB (complex)	ABCD3,ATP6AP2,BATF,BCL11A,BIRC3,CASP7,CASP8,CCR2,CCR7,CD40,CD7,CD80,CD86,CEBPD,CFLAR,CIITA,CXCL12,CYLD,DAD1,DBT,EGR1,ENPP1,ERAP2,ETS1,FAM46A,FOS,GATA3,GCLC,HDAC9,HERC5,HIF1A,HIP1,HNF4A,HSPB1,IFNA16,IL1RN,IL2RA,IL7R,ITGB1,KLF3,LCN2,LTA,MTSS1,MYBL1,NAMPT,NCOA7,NFKBID,NFKBIZ,OLR1,PLK2,PPM1D,RELB,RRAS,RSAD2,RUNX1,SCFD1,SENP1,SH3RF1,TERT,TFRC,TNFAIP3,TNFAIP8,TNFSF10,TOLLIP,TRAF2,TRIB3,TRPC3,XIAP,ZC3H1…
PRDM1	CD19,CD79A,CIITA,FOS,ID3,PAX5,PRDM1,RSAD2,SPIB
CD4	CD79A,CFLAR,CXCR6,HIF1A,ID3,IL2RA,TNFSF10
SIN3A	ACP5,ALDH6A1,ARID4B,CASP3,RBL2,REST,SYT4
FAS	ACTA2,API5,APPBP2,ARAP2,ARFGAP1,BAD,BCL11A,CASP3,CASP8,CD80,CD86,CDKN1B,CFLAR,CREB1,FOS,GADD45G,IL13RA1,IL18R1,IL1RAP,IL9R,IQGAP2,ITGAV,JUND,MEF2C,MET,MYO5A,NR3C1,PAK2,PIK3CA,PKN2,PPFIA1,PRKCI,PTGER2,PTGER4,PTP4A1,PTP4A2,RASA1,RDX,RSAD2,SKIL,SPTBN1,STK17B,STK38L,TFRC,TNFSF10,UGCG
IFNE	CD40,CD80,CD86,EIF4E,MX2,PTGER2,PTGER4,TLR3
GNA12	F2R,FOS,GNA13,MAP2K1,PAK2,PIK3CA,PIK3CB,RDX,SOS2,VAV3,VCL
GRHL2	NRP2,SEMA3C,TERT,ZEB1
Ifnz (includes others)	CD40,CD80,CD86,TLR3
STAT3	BATF,CCNC,CCR5,CD40,CD46,CDK1,CDKN1B,CEBPD,CIITA,CREB1,ECT2,EGR1,EIF2AK2,FOS,HIF1A,HK2,IKZF3,IL18R1,IL1RN,IL2RA,IL6ST,JAK2,KAT2B,LCAT,MAF,NAMPT,PLA2G4A,RORA,S100A7,STAT1,TERT
FOXO1	BIRC3,CASP8,CCNG2,CCR7,CD40,CDK1,CDKN1B,CFLAR,DDIT4,DEPDC1,EIF4EBP1,IL7R,KIF11,KLF2,LEMD3,NAMPT,NCAPG,PNPLA2,RICTOR,RUNX2,SESN3,SIRT1,TNFSF10,TRAF2,TRIB3
MYC	ABCE1,ACSL4,AEBP2,ALCAM,ANXA4,ARL6IP1,BMI1,BOP1,CASP3,CASP8,CCNE2,CCNG2,CD19,CD47,CDK1,CDKN1B,CEBPD,CFLAR,CLIC4,COL4A2,COX5B,CSPG4,DDX21,DDX3X,DUSP1,DUSP6,E2F3,EIF4E,EIF4EBP1,ELANE,F2R,FOS,GADD45G,GAMT,GCLC,GCLM,GFER,HDAC2,HERC5,HIF1A,HK2,HMGA1,HSPB1,ID3,IL1RAP,IMPACT,IPO7,IREB2,ITGB1,LIMA1,MDM2,MIF,MTF2,OAS1,PAK2,PAM,PRKACB,PTEN,RB1,ROCK2,RPL13,RPL19,RPL21,RPL27,RPL32,RPL35,RPL38,RPLP1,RPS12,RPS…
CD40	BECN1,BIRC3,CD40,CD69,CD80,CD86,CDKN1B,CFLAR,CXCL12,CYSLTR1,DAPP1,DUSP1,DUSP6,FLT3LG,FOS,IL13RA1,IL1RN,IL2RA,ITGB1,KLF9,LTA,MET,PRDM1,PTGER2,SAMSN1,TNFAIP3,TNFRSF13B,TNFSF10,TRAF2,ZBTB16
VEGFA	ACADM,ATP5J2,BCAT2,CASP3,CBFB,CDKN1B,CLIC4,COX5B,COX8A,CST3,CXCL12,DBT,DUSP4,E2F3,EGR1,ETS1,FOS,ID3,ITGB1,MEF2C,MRPL23,MRPS12,NRGN,RASGRP3,RUNX1,RUNX2,SCO2,SLC12A6,TERT,THBS1,TJP2,TXN2,UQCRB
MIR17HG	ACTA2,CXCR5,PTEN
SNCB	CASP3,MDM2,PDPK1
PLK1	CLSPN,MDM2,MRE11A
Hmga1	GHR,ID3,LY6E
ADRB3	CXCL12,EGR1,FOS
DROSHA	KRAS,THBS1
CYSLTR2	CYSLTR1,EGR1
DLG1	APC,PTEN
Gamma tubulin	CASP3,RB1
CCR7	CD80,CD86
mir-194	ACTA2,SOCS2
miR-199a-5p (and other miRNAs w/seed CCAGUGU)	DYRK1A,HIF1A
MAPKAP1	HIF1A,PTEN
PTP4A2	PTEN,VCL
BCAR3	RAP1A,RRAS
GATA1	ABCA2,ABCB10,AGGF1,CDKN1B,CHCHD6,EGR1,ENPP1,ETS1,EXOC1,FLI1,FYB,GATA3,GYPB,IL1RL1,IL6ST,IL7R,MITF,PIGQ,SLC4A1,TAC3,ZRANB2
TP73	ACTA2,BHLHE40,CCNG2,CDK1,CDKN1B,COX4I1,DCLRE1A,DLG1,EGR1,FOXO3,FXR1,MDM2,MFAP3,NRGN,PLK2,POLD2,PPP4R2,PTP4A3,RB1,RB1CC1,SNRK,TERT,THBS1,TSPYL1,UBL3
miR-221-3p (and other miRNAs w/seed GCUACAU)	CDKN1B,DDIT4,FOXO3,PTEN
TNFSF14	BIRC3,CD40,CD86,CXCL12
NFkB (family)	HNF4A,LPL,TNFAIP3,TNFSF10
TRAF3	ANXA4,BMI1,GPR34,IFNA16,IL9R,LRRC16A,MAPK8,MET,REEP3,RHBDF1,TNFAIP3
GNRH1	DUSP4,EGR1,FOS,GNAQ,IL2RA,PPP3CA,PRKCE,RPLP1,RPLP2
ZAP70	CCR7,CLCN1,DEXI,HTATSF1,MYCBP2,SLC25A1,SSR4,TAF1A,TFEC,VPS4B
INSR	CCNG2,CDK1,CEBPZ,CRY1,DEK,DUSP1,EGR1,FOS,GMCL1,HELLS,IDH1,KLF10,KLF9,MAP3K7,MDM2,PMS1,PRIM1,PRKRIR,RAB18,RNF13,RUVBL2,SATB1,SKAP2,SLC30A1,XRN1,YEATS4
JAK	CD40,HIF1A,PTGER2,PTGER4,SOCS2
Rar	ADAM10,AQP3,EGR1,NR2C1,REST
DICER1	ANGPTL4,EIF2C2,FOS,ID3,KRAS,MITF,THBS1
CCL5	AHR,ALCAM,CCR5,CD40,DUSP1,DUSP6,F2R,FOS,HMGA1,NAMPT,OLR1,TPMT
EIF2AK2	BHLHE40,CEBPD,EGR1,EIF2AK2,ERAP2,FOS,GABBR1,OAS1,PLSCR1,SAMHD1,STAT1,ZNF292
ADAM10	AGTPBP1,ATRX,CALCRL,CCR2,FOS,GADD45G,GNA13,GNAQ,HIP1,HIPK1,MEF2C,PPP1R13L,PRNP,QKI
CHRNA1	CD40,CD69,CD80,CD86
ERG	ARFGEF2,BIRC3,CLIP1,DOCK10,GMFB,MET,MYO5A,PHACTR2,PRKCI,PTPN4,RALGPS2,RASA2,ROCK2,RRAS,THBS1,UTRN
Ras homolog	EGR1,FOS,ITGAV,ITGB1
CITED2	ACOX1,ANGPTL4,DUSP1,HIF1A
MTOR	CCR7,CD86,CFLAR,DLG4,GATA3,HIF1A,MDM2,PRKAR2B,RAB4A,RPL32
ERBB2	ACSL4,ACTA2,ATP6AP2,ATP6V1A,BCAT2,BNIP2,CAPZA2,CD47,CDKN1B,CHCHD10,CHMP2B,CHUK,CMAS,CXCL12,DUSP6,EGR1,EIF4EBP1,ELF2,EPS15,F2R,FRRS1,GBE1,GHR,GNAI1,GOLPH3,GPX3,HIF1A,HSPB1,HSPB8,IDH1,ITPR2,KCNN4,KLHDC3,LCN2,MAN1A1,MITF,NRP1,PIN1,PTEN,QKI,RAB18,RBL2,RPS10,SPDEF,SS18L2,TAX1BP3,TERT,TGFBR1,THBS1,TNNT3,TOP1,TPD52,UQCR10,VCL,ZEB1,ZFP36L2
MMP14	ANXA7,DAPK1,NNT,NR3C1,SNRPB2
mir-132	FOXO3,PTEN,RASA1,RB1,ZEB2
Rb	APAF1,CDK1,ECT2,GMNN,HERC5,MAD2L1,PCYT1A,RBBP8,RBL1,TERT
ELF4	CCR7,DUSP1,KLF2,MDM2
ERBB3	ACTA2,ADAM9,CCNG2,CD47,CXCL12,DUSP1,EGR1,GHR,PTEN,RRAS,STAG2,THBS1,TNNT3
PSEN1	EGR1,FOS,HOMER1,PSENEN
Tgf beta	ACTA2,BECN1,BHLHE40,CASP8,CCR2,CCR7,CD79A,CDKN1B,CFLAR,CIITA,FOS,GATA3,GCLC,ITGB1,KLF10,LCAT,MAF,MET,MIF,NCR3,NFAT5,PTGER2,RNF111,RORA,RUNX1,RUNX2,SKIL,TERT,TREM1
GATA3	BATF,CCR4,FOS,GATA3,GZMA,IL1RL1,IL7R,LTA,LTB,TJP2
AKT1	CASP3,CD40,CD69,CEBPD,CFLAR,DLG4,EGR1,FOS,HIPK3,LSS,MATR3,MUT,NEXN,PPP1R1B,SIVA1,TGFBR3,THBS1,TNFSF10
IL4	ABCA2,ACP5,AHR,ALG3,BCAT2,BCL11A,BHLHE40,BOP1,CA2,CASP3,CBFB,CBX3,CCR4,CCR5,CCR7,CD2,CD40,CD69,CD79A,CD80,CD86,CDK1,CDKN1B,CIITA,CLIP1,CPEB3,CPOX,CXCR5,CYSLTR1,CYSLTR2,DDX46,F2R,FCGR3A,FLT3LG,FOS,GADD45G,GATA3,GBE1,GBP7,GFI1,HK2,IDE,IL13RA1,IL18R1,IL1RL1,IL1RN,IL2RA,IL7R,INPP1,ITGA4,ITGAV,ITGB1,JAK2,JUND,KLRC4-KLRK1/KLRK1,LIG4,LTA,LTB,MAF,MAP2K1,MATK,MRE11A,MTDH,NCOA3,NRP1,PAX5,PDE4B,PIN1,PLSCR1,…
CD44	BIRC3,CD69,CDKN1B,IL2RA,KDM1B,MAPK8,XIAP
BCL6	CD80,CDKN1B,CXCR5,GATA3,IL21R,PRDM1,PTEN
AMPK	CXCL12,DUSP4,EGR1,IL1RN,LPIN1,RUNX2,SIRT1,SLC6A8,TFAM
CXCR4	EGR1,RUNX2,TNFSF10,ZBTB16
HIC1	ABHD3,ACTA2,CA2,CCNE2,PLA2G4A,SIRT1,SRGN,TNFAIP8
JAG1	ACTA2,ITGAV,RNF128,RUNX2
FGF2	ACTA2,AGAP3,BAD,CAPZA2,CBFB,CDKN1B,CFLAR,CXCL12,DAD1,EGR1,ENPP1,EPAS1,ETS1,FOS,FOXO3,HIF1A,ID3,ITGB1,KRAS,MDM2,MET,MIF,MITF,NR3C1,PPP1R12A,PRKCE,RB1,RUNX1,RUNX2,SPRY1,TGFBR3,THBS1,TNFSF10,XIAP,YWHAZ
IL10	ARAP2,BMPR1A,CASP8,CCR2,CCR5,CCR7,CD40,CD80,CD86,CDKN1B,CFLAR,CHUK,CIITA,CXCL12,DUSP1,FCGR3A,FOS,GZMA,HDAC9,IL1RN,IL6ST,IL7R,ITGA4,MAF,PAM,PDE4B,PRDM1,SNAP23,STAT1,TERT,TFRC,TLR3,TNFRSF13B,TNFRSF13C,TREM1
FOXO4	CCNG2,CDKN1B,HIF1A,LEMD3,RBL2
KRAS	ACTR3,AHR,AMPH,BIRC3,C1orf151-NBL1/NBL1,CCDC92,EIF5,FOS,KRAS,MAP2K1,MDM2,NAB1,NFYB,NR3C1,PHC2,PLAGL1,PSMC6,RBM7,REST,SNX16,TEAD2,THBS1,TMEM109,TPM2,XIAP
TWIST1	BMI1,CASP3,ETS1,RUNX2,ZEB1,ZEB2
NR3C2	EGR1,GHR,GPR83,GPX3,PTPRCAP,SEMA3C,TNNT3
Growth hormone	CEBPD,EGR1,FOS,GHR,LPL,NAMPT,SIRT1,ZEB2
CNTF	CEBPD,EGR1,FOS,IL6ST,NR2C1,OXCT1,PPP1R1B,SOCS2
BMP7	ACTA2,BMPR1A,BMPR2,CEBPD,HRAS,MAP3K5,RUNX2,SMAD5,TFAM
TNF	ACADM,ACOX1,ACP5,AEBP1,ALCAM,ANGPTL4,APC,AQP3,ATP2B1,BHLHE40,BIRC3,BMPR1A,CASP3,CASP7,CASP8,CCR2,CCR4,CCR5,CCR7,CD40,CD47,CD69,CD80,CD86,CEBPD,CFLAR,CIITA,CLIC4,CXCL12,CYLD,DBT,DCHS1,DUSP1,DUSP6,EGR1,ELK3,ESM1,ETS1,FAM132A,FGFRL1,FOS,FRZB,GAB1,GADD45G,GCLM,GHR,GLS,GNAI1,GNB4,GSK3B,HDAC9,HERC5,HIF1A,HIPK3,HK2,HNF4A,HPGDS,IDE,IL18BP,IL18R1,IL1RL1,IL1RN,IL2RA,IL7R,ITGA4,ITGAV,ITGB1,ITPR2,JUND,KCNH2,…
Hdac	AHR,GATA3,HIF1A,NRP1,SEMA3C,SPRY1,ZEB2
Ifn gamma	CD86,EIF2AK2,JAK2,SOCS7,STAT1,TLR3,TNFRSF13C,TNFSF10
MAPK8	ACSL4,BDP1,DUSP1,DUSP4,EGR1,FOS,HIPK3
KLF4	ACTA2,CDKN1B,ID3,MEF2C
POMC	ACSL4,CDKN1B,DUSP1,FOS,GNAQ,MITF,NCOA2
IL6	ACOX1,ACP5,AHR,BMI1,CASP7,CCR7,CD40,CD46,CD79A,CD80,CD86,CDK1,CDKN1B,CEBPD,CFLAR,CIITA,CST3,DUSP1,EGR1,ELANE,FLI1,FOS,GADD45G,IL1RL1,IL1RN,IL6ST,IL7R,ITGAV,JAK2,KRT14,LCAT,LPL,MAF,MET,NAMPT,PRNP,PTGER4,RB1,RORA,S100A7,SLC39A14,SLC5A2,SOCS2,SOCS5,STAT1,TERT,TLR3,XIAP
AR	ACTR3,ATAD2,CDK14,DYRK1A,EGR1,ELK4,FAM89B,GLCCI1,INPP4B,PER1,SMARCC1
Insulin	ACADM,AEBP1,ATP5E,CCNC,CDKN1B,CFLAR,COX6A2,DDIT4,DUSP1,DUSP4,EGR1,EPAS1,FAM132A,FOS,GCLC,GSK3B,HIF1A,LPIN1,LPL,OGT,PNPLA2,PTEN,PTPN11,RPL32,RPS16,SLC38A2,SLC5A2,XIAP
PAX6	L1CAM,MAF,MITF,NECAB2,PALM
LEP	ABCD3,ACADM,ACOX1,ANGPTL4,AQP3,ASL,CD40,EGR1,FABP3,FMO5,FOS,GCLC,GSK3B,IDH1,IL1RN,JAK2,LPL,NAMPT,NR3C1,PNPLA2,PRKAB2,SC5DL,SCP2,SLC27A5,TERT,THBS1,TNFSF10
C5	EGR1,IL18R1,ITGB1,MET,PRKRIR,TNFAIP3,XIAP
IFNG	ABCD3,ADCY7,ANGPTL4,ARAP2,BECN1,CASP3,CASP7,CASP8,CCDC92,CCR2,CCR5,CD2,CD40,CD80,CD86,CDKN1B,CEBPD,CFLAR,CIITA,CLIC4,CXCL12,CYLD,CYSLTR2,DAPK1,DMWD,DUSP1,EGR1,EIF2AK2,ERAP2,ESM1,FCGR3A,FOS,GATA3,GLS,GNA13,HDAC9,HERC6,HIF1A,HK2,HLA-DOA,HSPB1,IDE,IFI44,IL18BP,IL18R1,IL1RL1,IL1RN,IL2RA,IL7R,ITGAV,ITGB1,JAK2,KCTD12,KLF10,KLF6,KLRC4-KLRK1/KLRK1,KRAS,KRT14,KYNU,LPL,LTA,MIF,MX2,NAMPT,NCR3,NFE2L3,OAS1,PA…
